# Supplementary material for: Establishment of the uterine microbiome following artificial insemination in virgin heifers
Source: Front Microbiol. 2024 Jun 5;15:1385505. doi: 10.3389/fmicb.2024.1385505 (PMC11188424; doi:10.3389/fmicb.2024.1385505)
Supplement: Supplementary file 1 [file Table_1.XLSX]

## Sheet: Supplementary Table 1
Supplementary Table 1. Complete list of bacterial species cultured from the external surface of the reproductive tract following slaughter and identified using bacterial culture for Studies 1 (n=13 heifers), 2 (n=24 heifers), and 3 (n=5 heifers). Typical habitats for selected species were based on available data from BacDive (The Bacterial Diversity Database; https://bacdive.dsmz.de) and other we…
	Number of heifers with isolate (Exernal surface)
Species	Study 1	Study 2	Study 3	Typical habitat
Acidovorax spp.	0	1	0	Soil/environment
Acinetobacter lwoffii	3	2	2	Skin/mammary
Actinobacillus seminis	0	1	0	Reproductive tract
Aerococcus vaginalis	0	1	0	Air
Aerococcus viridans	1	1	0	Urinary tract/vagina
Aeromicrobium flavum	0	0	1	Air
Agrococcus lahaulensis	0	1	0	Soil/environment
Agrococcus spp.	0	1	0	Soil/environment
Bacillus altitudinis	2	0	3	Air
Bacillus amyloliquefaciens	1	0	0	Soil/environment
Bacillus circulans	1	1	0	Soil/environment
Bacillus coagulans	0	0	1	Intestine/feces
Bacillus haynesii	1	3	0	Soil/environment
Bacillus idriensis	0	1	0	Unknown
Bacillus infantis	1	0	0	Blood
Bacillus kochii	0	1	0	Food
Bacillus licheniformis	5	5	4	Soil/environment
Bacillus megaterium	0	1	2	Reproductive tract
Bacillus piscis	0	0	3	Fish
Bacillus pumilus	1	1	5	Soil/environment
Bacillus simplex	0	1	0	Soil/environment
Bacillus spp.	0	1	2	Soil/environment
Bacillus subtilis	1	0	2	Soil/environment
Bacillus thermoamylovorans	0	1	0	Skin
Bacteroides pyogenes	1	0	0	Reproductive tract
Bifidobacterium pseudolongum	1	5	1	Intestine/feces
Brachybacterium muris	0	0	1	Soil/environment
Brachybacterium spp	0	5	0	Soil/environment
Brevibacterium luteolum	0	0	1	Abdomen
Brevundimonas diminuta	1	1	1	Blood
Brevundimonas vesicularis	0	1	0	Urinary tract/vagina
Cellulomonas spp.	0	1	0	Soil/environment
Cellulosimicrobium cellulans	1	0	0	Soil/environment
Chryseobacterium carnis	1	1	0	Meat
Chryseobacterium hominis	1	0	0	Blood
Chryseobacterium montanum	0	0	1	Soil/environment
Chryseobacterium spp.	0	1	0	Soil/environment
Chryseomicrobium aureum	1	0	1	Soil/environment
Clostridium disporicum	1	0	0	Intestine/feces
Clostridium sporogenes	1	0	0	Soil/environment
Clostridium spp.	1	0	0	Intestine/feces
Corynebacterium efficiens	1	5	0	Soil/environment
Corynebacterium renale	0	3	0	Urinary tract/vagina
Corynebacterium spp.	0	2	0	Urinary tract/vagina
Corynebacterium stationis	1	0	0	Soil/environment
Corynebacterium vitaeruminis	1	0	0	Intestine/feces
Corynebacterium xerosis	4	6	5	Skin
Cutibacterium acnes	0	5	4	Skin
Dermacoccus spp.	0	0	1	Skin
Desemzia incerta	1	0	0	Air
Dietzia maris	1	1	2	Soil/environment
Dietzia spp.	0	0	1	Soil/environment
Enterococcus casseliflavus	0	0	1	Intestine/feces
Escherichia coli	5	3	2	Intestine/feces
Facklamia hominis	0	1	0	Skin
Georgenia satyanarayanai	0	1	0	Soil/environment
Glutamibacter arlaitensis	0	1	0	Food
Janibacter anophelis	0	1	0	Intestine/feces
Janibacter melonis	1	1	0	Blood
Kocuria carniphila	0	1	1	Meat
Kocuria kristinae	0	0	1	Urinary tract/vagina
Kocuria marina	2	2	0	Soil/environment
Kocuria palustris	0	1	0	Skin
Kocuria rhizophila	1	0	1	Plant
Lactobacillus ruminis	1	0	0	Intestine/feces
Lactobacillus spp.	1	0	0	Food
Leucobacter chromiiresistens	1	0	0	Soil/environment
Luteococcus japonicus	0	0	1	Soil/environment
Lysinibacillus boronitolerans	1	0	0	Soil/environment
Lysinibacillus chungkujangi	0	1	0	Blood
Lysinibacillus fluoroglycofenilyticus	0	1	0	Soil/environment
Macrococcus bovicus	0	1	0	Skin
Macrococcus caseolyticus	0	1	0	Urinary tract/vagina
Macrococcus spp.	0	0	1	Skin
Methylorubrum extorquens	0	3	0	Soil/environment
Methylorubrum thiocyanatum	0	1	0	Soil/environment
Microbacterium esteraromaticum	0	0	1	Soil/environment
Microbacterium lacticum	0	1	0	Soil/environment
Microbacterium paraoxydans	1	0	1	Blood
Microbacterium phyllosphaerae	1	0	0	Soil/environment
Microbacterium profundi	0	1	0	Soil/environment
Microbacterium schleiferi	1	0	0	Blood
Microbacterium spp.	0	2	0	Urinary tract/vagina
Micrococcus endophyticus	0	2	0	Plant
Micrococcus flavus	2	2	0	Soil/environment
Micrococcus luteus	3	2	0	Soil/environment
Micrococcus terreus	0	1	0	Soil/environment
Mobilicoccus spp.	0	1	0	Intestine/feces
Moraxella bovoculi	0	0	1	Eye
Moraxella osloensis	1	0	1	Respiratory tract
Morganella morganii	2	0	0	Urinary tract/vagina
Mycolicibacterium parafortuitum	1	0	0	Soil/environment
Nocardiopsis spp.	0	0	1	Soil/environment
Oceanobacillus caeni	0	1	0	Soil/environment
Paenibacillus amylolyticus	0	1	0	Soil/environment
Paenibacillus barengoltzii	1	0	0	Blood
Pediococcus acidlactici	1	0	0	Intestine/feces
Pediococcus pentosaceus	1	0	0	Urinary tract/vagina
Pedobacter spp.	0	1	0	Soil/environment
Planomicrobium spp.	0	1	0	Soil/environment
Prolinoborus fasciculus	0	1	0	Soil/environment
Proteus hauseri	2	0	0	Urinary tract/vagina
Pseudarthrobacter spp.	0	1	0	Soil/environment
Pseudomonas aeruginosa	6	3	0	Soil/environment
Pseudomonas fragi	1	0	0	Meat
Pseudomonas fulva	0	0	1	Skin
Pseudomonas koreensis	0	0	1	Soil/environment
Pseudomonas monteilii	0	0	2	Soil/environment
Pseudomonas putida	0	1	0	Soil/environment
Pseudomonas spp.	1	0	0	Soil/environment
Psychrobacter pulmonis	1	2	0	Respiratory tract
Psychrobacter spp	3	6	0	Soil/environment
Rhodococcus corynebacterioides	1	2	0	Blood
Rhodococcus ruber	1	0	0	Soil/environment
Rothia endophytica	1	0	0	Soil/environment
Rothia mucilaginosa	0	3	0	Oral cavity
Rothia nasimurium	2	0	0	Respiratory tract
Sanguibacter inulinus	1	1	0	Blood
Sanguibacter soli	0	1	0	Soil/environment
Sanguibacter suarezii	0	1	0	Blood
Serratia marcescens	0	2	0	Soil/environment
Sphingobacterium faecium	1	0	0	Intestine/feces
Sphingomonas dokdonensis	0	1	0	Soil/environment
Sphingomonas paucimobilis	0	1	0	Soil/environment
Sphingomonas spp.	0	2	0	Soil/environment
Staphylococcus arlettae	0	0	1	Skin/mammary
Staphylococcus aureus	0	1	0	Respiratory tract
Staphylococcus capitis	0	3	1	Skin
Staphylococcus chromogenes	0	0	1	Skin/mammary
Staphylococcus devriesei	1	0	0	Skin/mammary
Staphylococcus epidermidis	6	7	3	Skin/mammary
Staphylococcus haemolyticus	0	1	3	Skin/mammary
Staphylococcus hominis	0	1	0	Skin
Staphylococcus lentus	1	0	0	Soil/environment
Staphylococcus pasteuri	3	5	1	Soil/environment
Staphylococcus sciuri	0	0	1	Skin
Staphylococcus warneri	1	4	5	Skin
Staphylococcus xylosus	0	0	1	Skin
Stenotrophomonas maltophilia	1	1	1	Oral cavity
Stenotrophomonas spp.	0	1	0	Soil/environment
Streptococcus alactolyticus	1	0	0	Intestine/feces
Streptococcus infantis	0	1	0	Respiratory tract
Streptococcus lutetiensis	2	0	2	Intestine/feces
Streptococcus pluranimalium	3	2	0	Skin/mammary
Streptococcus sanguinis	0	1	0	Oral cavity
Streptococcus spp.	0	1	0	Blood
Streptomyces coelicolor	0	1	0	Soil/environment
Streptomyces limosus	0	1	0	Soil/environment
Streptomyces sampsoni	0	1	0	Soil/environment
Streptomyces spp.	0	0	1	Soil/environment
Streptomyces thermoviolaceus	0	1	0	Intestine/feces
Virgibacillus spp.	0	1	0	Soil/environment

## Sheet: Supplementary Table 2
Supplementary Table 2. Complete list of bacterial species cultured from the vagina, cervical os, and uterine body following slaughter and identified using bacterial culture for Study 1 (n=13 heifers). The species isolated from the external surface of the reproductive tract are listed in supplmentary Table 1. Typical habitats for selected species were based on available data from BacDive (The Bact…
	Location
Species	Vagina	Cerival os	Uterine body	Typical habitat
Actinobacillus spp.	0	1	0	Oral cavity
Aerococcus urinaequi	1	0	0	Air
Aerococcus vaginalis	0	1	0	Air
Aerococcus vaginalis	2	3	0	Air
Aerococcus viridans	3	1	0	Urinary tract/vagina
Arthrobacter gandavensis	0	1	0	Skin/mammary
Bacillus altitudinis	3	2	0	Air
Bacillus circulans	1	2	0	Soil/environment
Bacillus clausii	0	1	0	Soil/environment
Bacillus ginsengii	0	1	0	Soil/environment
Bacillus haynesii	1	0	0	Soil/environment
Bacillus infantis	1	1	0	Blood
Bacillus kochii	0	1	0	Food
Bacillus licheniformis	5	5	0	Soil/environment
Bacillus pumilus	3	4	0	Soil/environment
Bacillus sonorensis	0	2	0	Soil/environment
Bacillus spp.	1	1	0	Soil/environment
Bacillus subtilis	0	1	0	Soil/environment
Bacillus thermoamylovorans	0	1	0	Skin
Bharghavaea kochii	0	1	0	Unknown
Bifidobacterium pseudolongum	2	4	1	Intestine/feces
Brevibacillus centrosporus	1	0	0	Soil/environment
Brevibacillus parabrevis	1	0	0	Soil/environment
Candida krusei	1	2	0	Urinary tract/vagina
Cellulosimicrobium cellulans	1	2	0	Soil/environment
Clostridium aerotolerans	0	1	0	Intestine/feces
Clostridium celerecrescens	1	0	0	Intestine/feces
Clostridium perfringens	1	0	0	Soil/environment
Corynebacterium argentoratense	3	2	0	Respiratory tract
Corynebacterium efficiens	1	1	0	Soil/environment
Corynebacterium renale	2	0	0	Urinary tract/vagina
Corynebacterium spp.	1	3	1	Urinary tract/vagina
Corynebacterium vitaeruminis	4	4	0	Intestine/feces
Corynebacterium xerosis	1	1	0	Skin
Cutibacterium acnes	2	0	0	Skin
Enterococcus hirae	0	1	0	Intestine/feces
Escherichia coli	10	10	1	Intestine/feces
Haemophilus spp.	0	1	0	Respiratory tract
Klebsiella pneumoniae	1	0	0	Respiratory tract
Kocuria rhizophila	0	1	0	Plant
Oceanobacillus caeni	1	1	0	Soil/environment
Paenibacillus antibioticophila	1	0	0	Intestine/feces
Paenibacillus cookii	0	1	0	Soil/environment
Paenibacillus jamilae	1	0	0	Soil/environment
Paenibacillus macerans	1	0	0	Skin
Paenibacillus residui	0	1	0	Soil/environment
Paenibacillus spp.	2	1	0	Soil/environment
Paenibacillus stellifer	0	1	0	Soil/environment
Pichia manshurica	1	0	0	Plant
Sporosarcina contaminans	0	1	0	Blood
Staphylococcus agnetis	2	1	0	Skin/mammary
Staphylococcus chromogenes	3	2	0	Skin/mammary
Staphylococcus epidermidis	4	1	0	Skin/mammary
Staphylococcus equorum	1	0	0	Skin
Staphylococcus hominis	0	1	0	Skin
Staphylococcus pasteuri	1	0	0	Soil/environment
Staphylococcus warneri	1	1	0	Skin
Stenotrophomonas maltophilia	0	1	0	Oral cavity
Streptococcus lutetiensis	3	2	0	Intestine/feces
Streptococcus pluranimalium	13	12	1	Skin/mammary
Streptococcus spp.	0	1	0	Blood
Streptococcus spp._alpha_hemolytic	1	0	0	Respiratory tract
Streptococcus suis	0	0	1	Blood
Streptococcus uberis	0	1	0	Skin/mammary
Streptomyces spp.	1	0	0	Soil/environment

## Sheet: Supplementary Table 3
Supplementary Table 3. Number of sequence reads within each amplicon sequence variant (ASV) or each individual animal and tissue sampling site (Study 1).
				d__Archaea;p__Euryarchaeota;c__Methanobacteria;o__Methanobacteriales;f__Methanobacteriaceae;g__Methanobrevibacter;__	d__Archaea;p__Halobacterota;c__Methanomicrobia;o__Methanomicrobiales;f__Methanocorpusculaceae;g__Methanocorpusculum;s__uncultured_archaeon	d__Archaea;p__Thermoplasmatota;c__Thermoplasmata;o__Methanomassiliicoccales;f__Methanomethylophilaceae;g__Candidatus_Methanoplasma;s__uncultured_archaeon	d__Archaea;p__Thermoplasmatota;c__Thermoplasmata;o__Methanomassiliicoccales;f__Methanomethylophilaceae;g__uncultured;__	d__Bacteria;__;__;__;__;__;__	d__Bacteria;p__Acidobacteriota;c__Acidobacteriae;o__Acidobacteriales;f__uncultured;g__uncultured;__	d__Bacteria;p__Acidobacteriota;c__Blastocatellia;o__11-24;f__11-24;g__11-24;s__uncultured_Acidobacteriales	d__Bacteria;p__Acidobacteriota;c__Vicinamibacteria;o__Vicinamibacterales;f__Vicinamibacteraceae;g__Vicinamibacteraceae;__	d__Bacteria;p__Acidobacteriota;c__Vicinamibacteria;o__Vicinamibacterales;f__uncultured;g__uncultured;s__uncultured_Acidobacteriales	d__Bacteria;p__Actinobacteriota;c__Acidimicrobiia;o__Microtrichales;f__Ilumatobacteraceae;g__uncultured;__	d__Bacteria;p__Actinobacteriota;c__Acidimicrobiia;o__Microtrichales;f__uncultured;g__uncultured;s__uncultured_bacterium	d__Bacteria;p__Actinobacteriota;c__Actinobacteria;o__Actinomycetales;f__Actinomycetaceae;g__Actinomyces;__	d__Bacteria;p__Actinobacteriota;c__Actinobacteria;o__Actinomycetales;f__Actinomycetaceae;g__Actinomyces;s__Actinomyces_dentalis	d__Bacteria;p__Actinobacteriota;c__Actinobacteria;o__Actinomycetales;f__Actinomycetaceae;g__Actinomyces;s__Actinomyces_sp.	d__Bacteria;p__Actinobacteriota;c__Actinobacteria;o__Actinomycetales;f__Actinomycetaceae;g__Actinomyces;s__Schaalia_odontolytica	d__Bacteria;p__Actinobacteriota;c__Actinobacteria;o__Actinomycetales;f__Actinomycetaceae;g__Actinomyces;s__uncultured_Actinomyces	d__Bacteria;p__Actinobacteriota;c__Actinobacteria;o__Actinomycetales;f__Actinomycetaceae;g__Arcanobacterium;__	d__Bacteria;p__Actinobacteriota;c__Actinobacteria;o__Actinomycetales;f__Actinomycetaceae;g__Arcanobacterium;s__Arcanobacterium_sp.	d__Bacteria;p__Actinobacteriota;c__Actinobacteria;o__Actinomycetales;f__Actinomycetaceae;g__F0332;s__uncultured_bacterium	d__Bacteria;p__Actinobacteriota;c__Actinobacteria;o__Actinomycetales;f__Actinomycetaceae;g__Flaviflexus;s__uncultured_bacterium	d__Bacteria;p__Actinobacteriota;c__Actinobacteria;o__Actinomycetales;f__Actinomycetaceae;g__Mobiluncus;s__Mobiluncus_curtisii	d__Bacteria;p__Actinobacteriota;c__Actinobacteria;o__Actinomycetales;f__Actinomycetaceae;g__Varibaculum;__	d__Bacteria;p__Actinobacteriota;c__Actinobacteria;o__Bifidobacteriales;f__Bifidobacteriaceae;g__Bifidobacterium;__	d__Bacteria;p__Actinobacteriota;c__Actinobacteria;o__Bifidobacteriales;f__Bifidobacteriaceae;g__Bifidobacterium;s__Bifidobacterium_animalis	d__Bacteria;p__Actinobacteriota;c__Actinobacteria;o__Bifidobacteriales;f__Bifidobacteriaceae;g__Gardnerella;__	d__Bacteria;p__Actinobacteriota;c__Actinobacteria;o__Bifidobacteriales;f__Bifidobacteriaceae;g__uncultured;__	d__Bacteria;p__Actinobacteriota;c__Actinobacteria;o__Corynebacteriales;f__Corynebacteriaceae;g__Corynebacterium;__	d__Bacteria;p__Actinobacteriota;c__Actinobacteria;o__Corynebacteriales;f__Corynebacteriaceae;g__Corynebacterium;s__Corynebacterium_durum	d__Bacteria;p__Actinobacteriota;c__Actinobacteria;o__Corynebacteriales;f__Corynebacteriaceae;g__Corynebacterium;s__Corynebacterium_glutamicum	d__Bacteria;p__Actinobacteriota;c__Actinobacteria;o__Corynebacteriales;f__Corynebacteriaceae;g__Corynebacterium;s__Corynebacterium_kroppenstedtii	d__Bacteria;p__Actinobacteriota;c__Actinobacteria;o__Corynebacteriales;f__Corynebacteriaceae;g__Corynebacterium;s__Corynebacterium_marinum	d__Bacteria;p__Actinobacteriota;c__Actinobacteria;o__Corynebacteriales;f__Corynebacteriaceae;g__Corynebacterium;s__Corynebacterium_maris	d__Bacteria;p__Actinobacteriota;c__Actinobacteria;o__Corynebacteriales;f__Corynebacteriaceae;g__Corynebacterium;s__Corynebacterium_pilosum	d__Bacteria;p__Actinobacteriota;c__Actinobacteria;o__Corynebacteriales;f__Corynebacteriaceae;g__Corynebacterium;s__Corynebacterium_xerosis	d__Bacteria;p__Actinobacteriota;c__Actinobacteria;o__Corynebacteriales;f__Corynebacteriaceae;g__Lawsonella;s__uncultured_bacterium	d__Bacteria;p__Actinobacteriota;c__Actinobacteria;o__Corynebacteriales;f__Dietziaceae;g__Dietzia;__	d__Bacteria;p__Actinobacteriota;c__Actinobacteria;o__Corynebacteriales;f__Mycobacteriaceae;g__Mycobacterium;__	d__Bacteria;p__Actinobacteriota;c__Actinobacteria;o__Corynebacteriales;f__Nocardiaceae;g__Rhodococcus;__	d__Bacteria;p__Actinobacteriota;c__Actinobacteria;o__Corynebacteriales;f__Nocardiaceae;g__Rhodococcus;s__Rhodococcus_hoagii	d__Bacteria;p__Actinobacteriota;c__Actinobacteria;o__Corynebacteriales;f__Nocardiaceae;g__Williamsia;__	d__Bacteria;p__Actinobacteriota;c__Actinobacteria;o__Frankiales;f__Geodermatophilaceae;g__Blastococcus;__	d__Bacteria;p__Actinobacteriota;c__Actinobacteria;o__Frankiales;f__Sporichthyaceae;g__uncultured;s__uncultured_bacterium	d__Bacteria;p__Actinobacteriota;c__Actinobacteria;o__Micrococcales;__;__;__	d__Bacteria;p__Actinobacteriota;c__Actinobacteria;o__Micrococcales;f__AKAU3644;g__AKAU3644;s__uncultured_bacterium	d__Bacteria;p__Actinobacteriota;c__Actinobacteria;o__Micrococcales;f__Bogoriellaceae;g__Georgenia;__	d__Bacteria;p__Actinobacteriota;c__Actinobacteria;o__Micrococcales;f__Bogoriellaceae;g__Georgenia;s__uncultured_bacterium
Cow_ID	STUDY	TRT	Site	numeric	numeric	numeric	numeric	numeric	numeric	numeric	numeric	numeric	numeric	numeric	numeric	numeric	numeric	numeric	numeric	numeric	numeric	numeric	numeric	numeric	numeric	numeric	numeric	numeric	numeric	numeric	numeric	numeric	numeric	numeric	numeric	numeric	numeric	numeric	numeric	numeric	numeric	numeric	numeric	numeric	numeric	numeric	numeric	numeric	numeric
Cow_3531	Study 1	AI	EXT	0	0	0	0	0	0	0	0	0	0	0	0	0	0	5	0	0	0	0	0	12	0	0	0	0	0	5	0	0	0	0	0	0	0	0	0	0	0	0	0	7	0	0	0	0	0
Cow_3534	Study 1	AI	EXT	0	0	0	0	0	0	0	0	0	0	0	0	0	0	0	0	0	0	0	0	0	0	13	0	0	0	9	0	0	0	0	0	0	0	0	0	0	0	0	0	0	0	0	0	0	0
Cow_3550	Study 1	AI	EXT	0	0	0	0	0	0	0	0	0	0	0	15	0	0	0	0	0	0	0	0	0	0	36	0	0	0	9	0	0	7	0	0	0	0	0	11	0	0	0	0	0	0	0	0	0	0
Cow_3531	Study 1	AI	VAGINA	0	4	0	0	0	0	0	0	0	0	0	0	0	0	0	0	8	0	0	0	0	0	4	0	0	0	18	0	0	5	0	0	0	0	0	9	4	0	0	0	0	0	0	0	0	0
Cow_3534	Study 1	AI	VAGINA	0	0	0	0	0	0	0	0	0	0	0	0	0	0	0	0	0	0	0	0	0	0	0	9	0	0	0	0	0	3	0	0	0	0	0	0	0	0	0	0	0	0	0	0	0	0
Cow_3550	Study 1	AI	VAGINA	0	6	0	0	0	0	0	0	0	0	0	9	0	0	0	0	0	0	10	0	0	0	0	10	0	0	53	0	0	0	0	0	0	0	6	0	0	0	0	0	0	0	0	0	0	0
Cow_3531	Study 1	AI	CERVIX	14	45	28	8	22	0	0	0	0	0	0	0	7	0	0	0	0	0	0	0	0	0	17	0	0	0	26	0	0	0	0	0	0	0	0	0	0	0	0	0	0	0	0	0	0	0
Cow_3534	Study 1	AI	CERVIX	0	0	0	0	0	0	0	0	0	0	0	0	0	0	0	0	0	0	0	0	0	0	0	0	0	0	0	0	0	0	0	0	0	0	0	0	0	0	0	0	0	0	0	0	0	0
Cow_3550	Study 1	AI	CERVIX	0	4	0	0	0	0	0	0	0	0	0	0	0	0	0	0	0	0	0	0	0	0	0	779	0	0	0	0	0	0	0	0	0	0	8	0	0	0	0	0	0	0	0	0	0	0
Cow_3531	Study 1	AI	BODY	0	0	0	0	0	0	0	0	0	0	0	0	0	0	0	0	0	0	0	0	0	0	0	0	0	0	0	0	0	0	0	0	0	0	0	0	0	0	0	0	0	0	0	0	0	0
Cow_3534	Study 1	AI	BODY	0	0	0	0	0	0	0	0	0	0	0	0	0	0	0	0	0	0	0	0	0	0	25	0	0	0	0	0	0	0	0	0	0	0	0	0	0	0	0	0	0	0	0	0	0	0
Cow_3550	Study 1	AI	BODY	0	49	0	0	0	0	0	0	0	0	0	3	0	0	0	0	0	0	0	0	0	0	0	20	0	0	8	0	0	0	0	0	0	0	0	0	0	0	0	0	0	0	0	0	0	0
Cow_4204	Study 1	AI	BODY	0	0	0	0	0	0	0	0	0	0	0	0	0	0	0	0	0	0	0	0	0	0	0	0	0	0	6	0	0	0	0	0	0	0	0	0	0	0	0	0	0	0	0	0	0	0
Cow_4222	Study 1	AI	BODY	0	0	0	0	0	0	0	0	0	0	0	11	0	0	0	0	0	0	0	0	0	0	0	0	0	0	6	0	0	0	0	0	0	0	0	0	0	0	0	0	0	0	0	0	0	0
Cow_4224	Study 1	AI	BODY	2	0	0	0	2	0	0	0	0	2	3	0	0	21	0	7	0	0	0	0	0	0	0	0	0	0	52	0	0	0	0	0	0	0	21	0	3	0	0	0	0	0	0	0	0	0
Cow_4204	Study 1	AI	CERVIX	0	0	0	0	0	0	0	0	0	0	0	2	0	0	0	0	0	0	0	0	0	0	0	0	0	0	0	0	0	0	0	0	0	0	0	0	0	0	0	0	0	0	0	0	0	0
Cow_4222	Study 1	AI	CERVIX	0	0	0	0	34	0	0	0	0	0	0	0	0	0	0	0	0	0	0	0	0	0	0	0	0	0	4	0	0	0	0	0	0	0	17	0	0	0	0	0	0	0	0	0	0	5
Cow_4224	Study 1	AI	CERVIX	0	0	0	0	44	0	0	0	0	0	0	0	0	0	0	0	0	0	0	0	0	0	0	0	0	0	11	0	0	0	0	0	0	6	58	21	78	0	0	0	0	0	0	0	0	0
Cow_4204	Study 1	AI	EXT	0	0	0	0	17	0	0	0	0	0	0	0	0	0	0	0	0	0	0	0	0	0	0	0	0	0	9	0	0	0	0	0	0	0	0	0	24	7	0	0	0	0	0	0	17	0
Cow_4222	Study 1	AI	EXT	4	0	0	0	110	0	0	0	0	0	0	11	0	0	0	0	0	0	0	0	0	0	0	0	0	0	0	0	0	0	0	0	0	0	0	0	0	0	0	0	0	0	0	0	0	0
Cow_4224	Study 1	AI	EXT	0	0	0	0	3	0	0	0	0	0	0	0	0	0	0	0	0	0	0	0	0	0	9	0	0	0	5	0	0	0	0	0	0	0	0	0	0	8	0	0	0	0	0	0	0	0
Cow_4204	Study 1	AI	VAGINA	0	0	0	0	0	0	0	0	0	0	0	6	0	0	0	0	0	0	0	0	0	0	0	0	0	0	0	0	0	2	0	0	0	0	0	0	0	0	0	0	0	0	0	0	0	0
Cow_4222	Study 1	AI	VAGINA	0	0	0	0	153	0	0	0	28	0	0	0	0	0	0	0	0	0	0	0	0	0	0	0	0	0	10	0	0	9	0	0	0	0	9	0	0	0	0	0	0	0	0	0	0	9
Cow_4224	Study 1	AI	VAGINA	0	0	0	0	0	0	0	0	0	0	0	0	0	0	0	0	0	0	0	0	0	0	0	0	0	0	12	0	0	3	0	0	0	0	0	0	0	0	0	0	0	0	0	0	0	0
Cow_3535	Study 1	CON	EXT	0	38	0	0	15	0	0	0	0	0	0	6	0	0	0	0	0	0	0	11	0	0	15	0	0	0	15	0	16	0	0	0	0	0	0	0	0	0	0	0	0	0	0	0	0	0
Cow_3538	Study 1	CON	EXT	0	0	0	0	0	0	0	0	0	0	0	0	14	0	0	0	0	0	0	0	0	0	0	0	0	0	181	0	0	0	0	0	0	0	5	9	0	0	0	0	0	0	0	0	0	0
Cow_3543	Study 1	CON	EXT	0	0	0	0	0	0	0	0	0	0	0	0	0	0	0	0	0	0	0	0	0	0	0	0	0	0	22	0	0	0	0	0	0	0	0	0	0	0	0	0	6	0	0	0	0	0
Cow_3535	Study 1	CON	VAGINA	19	0	0	0	0	0	0	3	0	0	0	21	0	0	0	0	0	0	0	5	0	11	19	0	0	0	503	3	266	0	55	25	0	28	7	33	0	0	0	0	0	0	19	0	0	0
Cow_3538	Study 1	CON	VAGINA	13	0	0	0	0	0	0	0	0	0	0	0	0	0	0	0	0	0	0	0	0	0	25	0	0	10	191	0	0	0	0	0	0	0	0	0	0	0	0	0	0	17	0	0	0	0
Cow_3543	Study 1	CON	VAGINA	0	0	0	0	0	0	0	0	0	0	0	0	0	0	0	0	0	0	0	0	0	0	0	10	0	0	0	10	0	0	0	0	0	0	8	0	0	0	0	0	0	0	0	0	0	0
Cow_3535	Study 1	CON	CERVIX	0	0	0	0	0	0	0	0	0	0	0	2	0	0	0	0	0	0	0	0	0	0	0	0	5	0	4	0	0	0	0	0	0	0	0	0	0	0	0	0	0	0	0	0	0	0
Cow_3538	Study 1	CON	CERVIX	5	0	0	0	0	0	0	0	0	0	0	4	0	0	0	0	0	0	0	0	0	0	4	0	0	0	0	0	0	0	0	0	0	0	0	0	0	0	0	0	0	0	0	0	0	0
Cow_3543	Study 1	CON	CERVIX	0	0	0	0	0	0	0	0	0	0	0	0	0	0	0	8	0	0	0	0	0	0	0	0	0	0	9	0	0	0	0	0	0	0	0	0	0	0	0	0	0	0	0	0	0	0
Cow_3535	Study 1	CON	BODY	0	0	0	0	0	0	0	0	0	0	0	0	0	0	0	0	0	0	0	0	0	0	0	5	0	0	0	0	0	0	0	0	0	0	0	0	0	0	0	0	0	0	0	0	0	0
Cow_3538	Study 1	CON	BODY	0	0	0	0	0	0	0	0	0	0	0	0	0	0	0	0	0	0	0	0	0	0	0	13	0	0	3	0	0	0	0	0	0	0	0	0	0	0	0	0	0	0	0	0	0	0
Cow_3543	Study 1	CON	BODY	0	0	0	0	0	5	0	0	0	0	0	0	0	0	0	0	0	0	0	0	0	0	0	0	0	0	4	0	0	0	0	0	0	0	0	0	0	0	0	0	0	0	0	0	0	0
Cow_4202	Study 1	CON	BODY	0	0	0	0	2	0	5	0	0	0	0	25	0	0	0	0	0	0	0	0	0	0	7	0	0	0	12	0	0	0	0	0	0	0	0	0	27	0	0	0	0	0	0	0	0	0
Cow_4214	Study 1	CON	BODY	0	0	0	0	0	0	0	0	0	0	0	8	0	0	0	0	0	0	0	0	0	0	7	0	0	0	0	0	0	0	0	0	0	0	0	0	0	0	0	0	0	0	0	0	0	0
Cow_4202	Study 1	CON	CERVIX	0	4	0	0	7	0	0	0	0	0	0	0	0	0	0	0	0	7	0	0	0	0	13	0	8	0	8	0	9	0	0	0	9	0	0	0	0	0	0	0	0	0	0	0	0	0
Cow_4214	Study 1	CON	CERVIX	0	0	0	0	0	0	0	0	0	0	0	0	0	0	0	0	0	0	0	0	0	0	0	0	0	0	5	0	0	0	0	0	0	0	0	0	0	0	0	0	0	0	0	0	0	0
Cow_4202	Study 1	CON	EXT	0	0	0	0	38	0	0	0	0	0	0	0	0	0	0	0	0	0	0	0	0	0	0	0	0	0	18	0	0	0	0	0	0	0	8	0	41	0	5	0	0	0	0	0	0	0
Cow_4214	Study 1	CON	EXT	0	0	0	0	23	0	0	0	0	0	0	0	0	0	0	0	0	0	0	0	0	0	6	0	0	0	0	0	0	0	0	0	0	0	0	10	0	11	0	6	0	0	0	19	0	0
Cow_4202	Study 1	CON	VAGINA	0	0	0	0	25	0	0	0	0	0	0	8	0	0	0	0	0	0	0	0	0	0	0	0	0	0	0	0	0	0	0	0	0	0	8	0	0	0	0	0	0	0	0	0	0	0
Cow_4214	Study 1	CON	VAGINA	0	0	0	0	0	0	0	0	0	0	0	0	0	0	0	0	0	0	0	0	0	0	0	0	0	0	0	0	0	0	0	0	0	0	0	0	0	0	0	0	0	0	0	0	0	0
[truncated: 740 more columns]

## Sheet: Supplementary Table 4
Supplemenary Table 4. Location of individual genera, prevalence (number of heifers with genus), prevalence classificaiton (rare = 1 or 2 heifers out of 11; moderate = 3 to 5 heifers out of 11; Ubiquitous = 6 or greater heifers out of 11), and result of contamination test (Study 1). Individual genera that were not found at specific location are not listed. Genera with a rare prevalence where not t…
Location	Genus	No. of cows or heifers with genus (Prevalence)	Prevalence classification	Contamination test
Cervical os	[Anaerorhabdus]_furcosa_group	1	Rare
Cervical os	[Eubacterium]_brachy_group	2	Rare
Cervical os	[Eubacterium]_coprostanoligenes_group	6	Ubiquitous
Cervical os	[Eubacterium]_hallii_group	1	Rare
Cervical os	[Eubacterium]_nodatum_group	3	Moderate
Cervical os	[Eubacterium]_ruminantium_group	1	Rare
Cervical os	[Eubacterium]_xylanophilum_group	1	Rare
Cervical os	[Ruminococcus]_gauvreauii_group	2	Rare
Cervical os	[Ruminococcus]_gnavus_group	1	Rare
Cervical os	[Ruminococcus]_torques_group	2	Rare
Cervical os	0319-6G20	1	Rare
Cervical os	Abiotrophia	2	Rare
Cervical os	Acetitomaculum	1	Rare
Cervical os	Achromobacter	1	Rare
Cervical os	Acidibacter	1	Rare
Cervical os	Acinetobacter	7	Ubiquitous
Cervical os	Actinomyces	5	Moderate
Cervical os	Aerococcus	2	Rare
Cervical os	Afipia	1	Rare
Cervical os	Agathobacter	1	Rare
Cervical os	Aggregatibacter	1	Rare
Cervical os	Akkermansia	6	Ubiquitous
Cervical os	Alcaligenes	1	Rare
Cervical os	Alistipes	7	Ubiquitous
Cervical os	Alloiococcus	2	Rare
Cervical os	Alloprevotella	3	Moderate
Cervical os	Allorhizobium-Neorhizobium-Pararhizobium-Rhizob	2	Rare
Cervical os	Alysiella	2	Rare
Cervical os	Amnipila	1	Rare
Cervical os	Amycolatopsis	1	Rare
Cervical os	Anaerococcus	7	Ubiquitous
Cervical os	Anaeroplasma	2	Rare
Cervical os	Anaerosporobacter	1	Rare
Cervical os	Anaerovorax	2	Rare
Cervical os	Anoxybacillus	1	Rare
Cervical os	Arcanobacterium	1	Rare
Cervical os	Aureimonas	1	Rare
Cervical os	Bacillus	4	Moderate
Cervical os	Bacteroidales_BS11_gut_group	1	Rare
Cervical os	Bacteroidales_RF16_group	4	Moderate
Cervical os	Bacteroidales_UCG-001	1	Rare
Cervical os	Bacteroides	7	Ubiquitous
Cervical os	Beijerinckiaceae	1	Rare
Cervical os	Bergeyella	1	Rare
Cervical os	Bifidobacterium	4	Moderate
Cervical os	Blattabacteriaceae	1	Rare
Cervical os	Blautia	4	Moderate
Cervical os	Bosea	1	Rare
Cervical os	Brachybacterium	1	Rare
Cervical os	Bradymonadales	1	Rare	Likely contamination
Cervical os	Brevibacillus	1	Rare	Likely contamination
Cervical os	Brevundimonas	2	Rare	Likely contamination
Cervical os	CAG-352	2	Rare	Likely contamination
Cervical os	CAG-56	1	Rare
Cervical os	Caldicoprobacter	1	Rare
Cervical os	Campylobacter	1	Rare
Cervical os	Candidatus_Methanoplasma	1	Rare
Cervical os	Candidatus_Saccharimonas	3	Moderate
Cervical os	Candidatus_Soleaferrea	1	Rare
Cervical os	Candidatus_Stoquefichus	2	Rare
Cervical os	Cellulosilyticum	1	Rare
Cervical os	Cellulosimicrobium	1	Rare
Cervical os	Cerasicoccus	1	Rare
Cervical os	Chloroplast	2	Rare
Cervical os	Christensenellaceae_R-7_group	5	Moderate
Cervical os	Chryseobacterium	2	Rare
Cervical os	Clostridia_UCG-014	6	Ubiquitous
Cervical os	Clostridia_vadinBB60_group	6	Ubiquitous
Cervical os	Clostridioides	3	Moderate
Cervical os	Clostridium_sensu_stricto_1	4	Moderate
Cervical os	Clostridium_sensu_stricto_6	1	Rare
Cervical os	Colidextribacter	4	Moderate
Cervical os	Collinsella	1	Rare
Cervical os	Coprococcus	1	Rare
Cervical os	Corynebacterium	7	Ubiquitous
Cervical os	Cutibacterium	11	Ubiquitous
Cervical os	Cystobacter	1	Rare
Cervical os	Defluviitaleaceae_UCG-011	2	Rare
Cervical os	Devosia	1	Rare
Cervical os	dgA-11_gut_group	4	Moderate
Cervical os	Dialister	2	Rare
Cervical os	Dietzia	1	Rare
Cervical os	Dorea	3	Moderate
Cervical os	Eisenbergiella	1	Rare
Cervical os	EMP-G18	1	Rare
Cervical os	Erysipelothrix	1	Rare
Cervical os	Escherichia-Shigella	6	Ubiquitous
Cervical os	Exiguobacterium	1	Rare
Cervical os	F082	1	Rare
Cervical os	Faecalibacterium	2	Rare
Cervical os	Faecalibaculum	1	Rare
Cervical os	Faecalitalea	1	Rare
Cervical os	Family_XIII_AD3011_group	4	Moderate
Cervical os	Family_XIII_UCG-001	4	Moderate
Cervical os	Fenollaria	2	Rare
Cervical os	Finegoldia	6	Ubiquitous
Cervical os	Flavobacterium	2	Rare
Cervical os	Flavonifractor	1	Rare
Cervical os	Fluviicola	1	Rare
Cervical os	Frisingicoccus	1	Rare
Cervical os	Fusicatenibacter	1	Rare
Cervical os	Fusobacterium	1	Rare
Cervical os	Gardnerella	2	Rare
Cervical os	Garicola	1	Rare
Cervical os	Gastranaerophilales	2	Rare
Cervical os	Gemella	3	Moderate
Cervical os	Georgenia	1	Rare
Cervical os	gir-aah93h0	1	Rare
Cervical os	Gitt-GS-136	1	Rare
Cervical os	GWE2-31-10	2	Rare
Cervical os	Haemophilus	3	Moderate
Cervical os	HAW-RM37-2	1	Rare
Cervical os	Helicobacter	1	Rare
Cervical os	hoa5-07d05_gut_group	1	Rare
Cervical os	Incertae_Sedis	2	Rare
Cervical os	Izemoplasmatales	2	Rare
Cervical os	JCM_18997	1	Rare
Cervical os	Jeotgalicoccus	1	Rare
Cervical os	Kandleria	1	Rare
Cervical os	Kapabacteriales	1	Rare
Cervical os	KD4-96	1	Rare
Cervical os	Kingella	1	Rare
Cervical os	Kocuria	1	Rare
Cervical os	Lachnoanaerobaculum	1	Rare
Cervical os	Lachnoclostridium	1	Rare
Cervical os	Lachnospira	1	Rare
Cervical os	Lachnospiraceae	1	Rare
Cervical os	Lachnospiraceae_AC2044_group	2	Rare
Cervical os	Lachnospiraceae_FCS020_group	1	Rare
Cervical os	Lachnospiraceae_NK4A136_group	5	Moderate
Cervical os	Lachnospiraceae_UCG-004	1	Rare
Cervical os	Lachnospiraceae_UCG-006	1	Rare
Cervical os	Lachnospiraceae_UCG-009	1	Rare
Cervical os	Lachnospiraceae_UCG-010	4	Moderate
Cervical os	Lactobacillus	6	Ubiquitous
Cervical os	Lactococcus	1	Rare
Cervical os	Lautropia	1	Rare
Cervical os	Lawsonella	3	Moderate
Cervical os	Leucobacter	1	Rare
Cervical os	Lysinibacillus	1	Rare
Cervical os	Mailhella	4	Moderate
Cervical os	Marmoricola	1	Rare
Cervical os	Marvinbryantia	2	Rare
Cervical os	Megasphaera	1	Rare
Cervical os	Methanobrevibacter	2	Rare
Cervical os	Methanocorpusculum	3	Moderate
Cervical os	Microbacterium	1	Rare
Cervical os	Micrococcus	4	Moderate
Cervical os	Mitochondria	1	Rare
Cervical os	Mogibacterium	3	Moderate
Cervical os	Monoglobus	6	Ubiquitous
Cervical os	Muribaculaceae	9	Ubiquitous
Cervical os	Mycobacterium	1	Rare
Cervical os	Mycoplasma	7	Ubiquitous	Likely contamination
Cervical os	Negativibacillus	1	Rare	Likely contamination
Cervical os	Neisseria	1	Rare	Likely contamination
Cervical os	Nesterenkonia	1	Rare	Likely contamination
Cervical os	NK4A214_group	2	Rare
Cervical os	Nocardiopsis	1	Rare
Cervical os	Ochrobactrum	1	Rare	Likely contamination
Cervical os	Odoribacter	3	Moderate	Likely contamination
Cervical os	Ornithinimicrobium	2	Rare	Likely contamination
Cervical os	Oscillibacter	3	Moderate	Likely contamination
Cervical os	Oscillospira	1	Rare
Cervical os	p-1088-a5_gut_group	2	Rare
Cervical os	p-251-o5	2	Rare
Cervical os	p-2534-18B5_gut_group	3	Moderate
Cervical os	Paenibacillus	3	Moderate
Cervical os	Paeniclostridium	6	Ubiquitous
Cervical os	Paeniglutamicibacter	1	Rare
Cervical os	Paludicola	1	Rare
Cervical os	Parabacteroides	3	Moderate
Cervical os	Paracoccus	2	Rare
Cervical os	Parapedobacter	2	Rare
Cervical os	Parapusillimonas	1	Rare
Cervical os	Parasutterella	1	Rare
Cervical os	Pedobacter	1	Rare
Cervical os	Pelagibacterium	1	Rare
Cervical os	Peptoniphilus	6	Ubiquitous
Cervical os	Peredibacter	1	Rare
Cervical os	Phascolarctobacterium	3	Moderate
Cervical os	Porphyromonas	2	Rare
Cervical os	Prevotella	6	Ubiquitous
Cervical os	Prevotellaceae_Ga6A1_group	1	Rare
Cervical os	Prevotellaceae_UCG-001	2	Rare
Cervical os	Prevotellaceae_UCG-003	4	Moderate
Cervical os	Prevotellaceae_UCG-004	2	Rare
Cervical os	Pseudochrobactrum	1	Rare
Cervical os	Pseudomonas	6	Ubiquitous
Cervical os	Psychrobacillus	1	Rare
Cervical os	Psychrobacter	7	Ubiquitous
Cervical os	Pygmaiobacter	2	Rare
Cervical os	RF39	5	Moderate
Cervical os	Rickettsia	1	Rare
Cervical os	Rikenella	1	Rare
Cervical os	Rikenellaceae_RC9_gut_group	8	Ubiquitous
Cervical os	Romboutsia	8	Ubiquitous
Cervical os	Roseburia	2	Rare
Cervical os	Roseomonas	1	Rare
Cervical os	Rothia	2	Rare
Cervical os	Ruminobacter	1	Rare
Cervical os	Ruminococcaceae	1	Rare
Cervical os	Ruminococcus	3	Moderate
Cervical os	Saccharimonadaceae	1	Rare
Cervical os	Saccharofermentans	1	Rare
Cervical os	Salinicoccus	1	Rare
Cervical os	Sellimonas	1	Rare
Cervical os	Shinella	1	Rare
Cervical os	SP3-e08	1	Rare
Cervical os	Sphaerochaeta	1	Rare
Cervical os	Sphingobium	1	Rare
Cervical os	Sphingomonas	1	Rare
Cervical os	Staphylococcus	9	Ubiquitous
Cervical os	Stenotrophomonas	3	Moderate
Cervical os	Streptococcus	9	Ubiquitous
Cervical os	Subdoligranulum	1	Rare
Cervical os	Succinivibrio	1	Rare
Cervical os	Thermoactinomyces	1	Rare
Cervical os	Thermus	1	Rare
Cervical os	Tissierella	1	Rare
Cervical os	TM7x	1	Rare
Cervical os	Treponema	7	Ubiquitous
Cervical os	Turicibacter	4	Moderate
Cervical os	Tuzzerella	1	Rare
Cervical os	Tyzzerella	1	Rare
Cervical os	UCG-002	6	Ubiquitous
Cervical os	UCG-004	1	Rare
Cervical os	UCG-005	8	Ubiquitous
Cervical os	UCG-009	1	Rare
Cervical os	UCG-010	4	Moderate
Cervical os	Ureaplasma	1	Rare
Cervical os	vadinBE97	2	Rare
Cervical os	Vagococcus	1	Rare
Cervical os	Veillonella	2	Rare
Cervical os	Victivallaceae	3	Moderate
Cervical os	Victivallis	1	Rare
Cervical os	WCHB1-41	4	Moderate
External surface	[Eubacterium]_coprostanoligenes_group	7	Ubiquitous
External surface	[Eubacterium]_nodatum_group	1	Rare
External surface	[Eubacterium]_ruminantium_group	1	Rare
External surface	0319-6G20	2	Rare
External surface	67-14	2	Rare
External surface	A2	1	Rare
External surface	Abiotrophia	2	Rare
External surface	Achromobacter	2	Rare
External surface	Acinetobacter	7	Ubiquitous	Likely contamination
External surface	Actinobacillus	1	Rare	Likely contamination
External surface	Actinomyces	5	Moderate	Likely contamination
External surface	Afipia	1	Rare	Likely contamination
External surface	Agathobacter	1	Rare
External surface	Aggregatibacter	1	Rare
External surface	AKAU3644	1	Rare
External surface	Akkermansia	5	Moderate
External surface	Alcaligenes	1	Rare
External surface	Aliicoccus	1	Rare
External surface	Alistipes	6	Ubiquitous
External surface	Alkanindiges	1	Rare
External surface	Allobaculum	2	Rare
External surface	Alloiococcus	1	Rare
External surface	Alloprevotella	3	Moderate
External surface	Altererythrobacter	1	Rare
External surface	Amycolatopsis	1	Rare
External surface	Anaerococcus	4	Moderate
External surface	Anoxybacillus	1	Rare
External surface	Atopostipes	3	Moderate
External surface	Bacillus	3	Moderate
External surface	Bacteroidales_BS11_gut_group	1	Rare
External surface	Bacteroidales_RF16_group	3	Moderate
External surface	Bacteroides	11	Ubiquitous
External surface	Bartonella	1	Rare
External surface	Bibersteinia	2	Rare
External surface	Bifidobacterium	5	Moderate
External surface	Blastococcus	2	Rare
External surface	Blautia	3	Moderate
External surface	Brachybacterium	1	Rare
External surface	Bradymonadales	1	Rare
External surface	Brevibacillus	2	Rare
External surface	Brevundimonas	3	Moderate
External surface	Buchnera	1	Rare
External surface	CAG-352	1	Rare
External surface	CAG-56	1	Rare
External surface	Camelimonas	1	Rare
External surface	Campylobacter	4	Moderate
External surface	Capnocytophaga	1	Rare
External surface	Cellvibrio	2	Rare
External surface	Cerasicoccus	1	Rare
External surface	Chloroplast	1	Rare
External surface	Christensenellaceae_R-7_group	6	Ubiquitous
External surface	Chryseobacterium	3	Moderate
External surface	Chryseomicrobium	1	Rare
External surface	Cloacibacterium	1	Rare
External surface	Clostridia_UCG-014	4	Moderate
External surface	Clostridia_vadinBB60_group	4	Moderate
External surface	Clostridium_sensu_stricto_1	5	Moderate
External surface	Cnuella	1	Rare
External surface	Colidextribacter	2	Rare
External surface	Collinsella	1	Rare
External surface	Comamonas	2	Rare
External surface	Coprococcus	1	Rare
External surface	Coriobacteriaceae_UCG-002	1	Rare
External surface	Corynebacterium	9	Ubiquitous
External surface	Cutibacterium	11	Ubiquitous
External surface	Defluviitaleaceae_UCG-011	1	Rare
External surface	Deinococcus	1	Rare
External surface	Delftia	1	Rare
External surface	Desemzia	1	Rare
External surface	Desulfovibrio	1	Rare
External surface	Devosia	2	Rare
External surface	dgA-11_gut_group	1	Rare
External surface	Dialister	3	Moderate
External surface	Dietzia	3	Moderate
External surface	Dorea	1	Rare
External surface	Elusimicrobium	1	Rare
External surface	Enhydrobacter	2	Rare
External surface	Enterococcus	2	Rare
External surface	Erysipelotrichaceae_UCG-003	1	Rare
External surface	Escherichia-Shigella	6	Ubiquitous
External surface	Exiguobacterium	1	Rare
External surface	Ezakiella	1	Rare
External surface	F082	3	Moderate	Likely contamination
External surface	Facklamia	1	Rare	Likely contamination
External surface	Faecalibaculum	1	Rare	Likely contamination
External surface	Family_XIII_AD3011_group	1	Rare	Likely contamination
External surface	Fastidiosipila	1	Rare
External surface	FD2005	1	Rare
External surface	Fenollaria	2	Rare
External surface	Finegoldia	5	Moderate
External surface	Flaviflexus	1	Rare
External surface	Flavobacterium	3	Moderate
External surface	Fusobacterium	4	Moderate
External surface	Gastranaerophilales	1	Rare
External surface	Gelidibacter	1	Rare
External surface	Gemella	1	Rare
External surface	Geobacillus	1	Rare
External surface	Georgenia	1	Rare
External surface	gir-aah93h0	1	Rare
External surface	Haemophilus	3	Moderate
External surface	Halomonas	1	Rare
External surface	Hathewaya	1	Rare
External surface	Helicobacter	1	Rare
External surface	Incertae_Sedis	1	Rare
External surface	Izemoplasmatales	2	Rare
External surface	Jeotgalibaca	2	Rare
External surface	Jeotgalicoccus	3	Moderate
External surface	JG30-KF-CM45	2	Rare
External surface	Kocuria	4	Moderate
External surface	Lachnoanaerobaculum	1	Rare
External surface	Lachnoclostridium	3	Moderate
External surface	Lachnospiraceae_AC2044_group	1	Rare
External surface	Lachnospiraceae_FCS020_group	1	Rare
External surface	Lachnospiraceae_NK3A20_group	1	Rare
External surface	Lachnospiraceae_NK4A136_group	4	Moderate
External surface	Lachnospiraceae_UCG-001	1	Rare
External surface	Lachnospiraceae_UCG-004	1	Rare
External surface	Lachnospiraceae_UCG-010	2	Rare
External surface	Lactobacillus	8	Ubiquitous
External surface	Lactococcus	3	Moderate	Likely contamination
External surface	Lautropia	1	Rare	Likely contamination
External surface	Lawsonella	2	Rare	Likely contamination
External surface	Leucobacter	3	Moderate	Likely contamination
External surface	Leuconostoc	1	Rare
External surface	Luteimonas	1	Rare
External surface	Lysinibacillus	1	Rare
External surface	Mailhella	1	Rare
External surface	Mannheimia	1	Rare
External surface	Megasphaera	1	Rare
External surface	Methanobrevibacter	1	Rare
External surface	Methanocorpusculum	1	Rare
External surface	Methyloversatilis	1	Rare
External surface	Micrococcus	4	Moderate
External surface	Mitochondria	2	Rare
External surface	Mobiluncus	1	Rare
External surface	Mogibacterium	3	Moderate
External surface	Monoglobus	2	Rare
External surface	Moraxella	2	Rare
External surface	Murdochiella	1	Rare
External surface	Muribaculaceae	10	Ubiquitous
External surface	Mycobacterium	2	Rare
External surface	Mycoplasma	8	Ubiquitous
External surface	Neisseria	2	Rare
External surface	NK4A214_group	1	Rare
External surface	Nocardioides	1	Rare
External surface	Noviherbaspirillum	1	Rare
External surface	Novosphingobium	1	Rare
External surface	Oceanobacillus	1	Rare
External surface	Ochrobactrum	1	Rare
External surface	Odoribacter	1	Rare
External surface	Ornithinicoccus	1	Rare
External surface	Ornithobacterium	1	Rare
External surface	Oscillibacter	1	Rare
External surface	Oscillospira	1	Rare
External surface	p-251-o5	1	Rare
External surface	p-2534-18B5_gut_group	1	Rare
External surface	Paenibacillus	4	Moderate
External surface	Paeniclostridium	3	Moderate
External surface	Paeniglutamicibacter	3	Moderate
External surface	Parabacteroides	3	Moderate
External surface	Paracoccus	2	Rare
External surface	Paraprevotella	1	Rare
External surface	Pedobacter	3	Moderate	Likely contamination
External surface	Pelagibacterium	1	Rare	Likely contamination
External surface	Peptoniphilus	6	Ubiquitous	Likely contamination
External surface	Peptostreptococcus	2	Rare	Likely contamination
External surface	Phascolarctobacterium	2	Rare
External surface	Porphyromonas	2	Rare
External surface	Prevotella	3	Moderate
External surface	Prevotellaceae_Ga6A1_group	1	Rare
External surface	Prevotellaceae_NK3B31_group	1	Rare
External surface	Prevotellaceae_UCG-001	1	Rare
External surface	Prevotellaceae_UCG-003	4	Moderate
External surface	Prevotellaceae_UCG-004	5	Moderate
External surface	Proteiniclasticum	1	Rare
External surface	Providencia	1	Rare
External surface	Pseudomonas	4	Moderate
External surface	Pseudonocardia	2	Rare
External surface	Psychrobacter	6	Ubiquitous
External surface	Ralstonia	1	Rare
External surface	RF39	8	Ubiquitous
External surface	Rhodococcus	4	Moderate
External surface	Rikenellaceae_RC9_gut_group	6	Ubiquitous
External surface	Romboutsia	3	Moderate
External surface	Roseburia	2	Rare
External surface	Rothia	3	Moderate
External surface	Ruminobacter	1	Rare
External surface	Ruminococcus	2	Rare
External surface	Runella	1	Rare
External surface	S5-A14a	1	Rare
External surface	Saccharimonadaceae	1	Rare
External surface	Saccharofermentans	2	Rare
External surface	Sanguibacter	1	Rare
External surface	Shuttleworthia	1	Rare
External surface	Solibacillus	1	Rare
External surface	Solobacterium	1	Rare
External surface	Sphaerochaeta	1	Rare
External surface	Sphingobacterium	2	Rare
External surface	Sphingobium	1	Rare	Likely contamination
External surface	Sphingomonas	4	Moderate	Likely contamination
External surface	Staphylococcus	11	Ubiquitous	Likely contamination
External surface	Stenotrophomonas	5	Moderate	Likely contamination
External surface	Streptococcus	9	Ubiquitous
External surface	Streptomyces	2	Rare
External surface	Tessaracoccus	1	Rare
External surface	Treponema	3	Moderate
External surface	Turicibacter	2	Rare
External surface	UCG-002	3	Moderate
External surface	UCG-004	1	Rare
External surface	UCG-005	8	Ubiquitous
External surface	UCG-009	3	Moderate
External surface	UCG-010	7	Ubiquitous
External surface	vadinBE97	2	Rare
External surface	Vagococcus	1	Rare
External surface	Veillonella	6	Ubiquitous
External surface	Victivallaceae	1	Rare
External surface	Victivallis	1	Rare
External surface	WCHB1-41	4	Moderate
External surface	Williamsia	1	Rare
External surface	Xanthomonas	2	Rare
External surface	Z20	1	Rare
Uterine body	[Eubacterium]_coprostanoligenes_group	6	Ubiquitous
Uterine body	[Eubacterium]_fissicatena_group	1	Rare
Uterine body	[Eubacterium]_nodatum_group	1	Rare
Uterine body	[Eubacterium]_saphenum_group	1	Rare
Uterine body	[Eubacterium]_ventriosum_group	2	Rare
Uterine body	67-14	1	Rare
Uterine body	A2	1	Rare
Uterine body	Acinetobacter	9	Ubiquitous
Uterine body	Actinomyces	5	Moderate
Uterine body	AD3	1	Rare
Uterine body	Afipia	2	Rare
Uterine body	Akkermansia	5	Moderate
Uterine body	Alcaligenes	2	Rare
Uterine body	Alistipes	3	Moderate
Uterine body	Alloiococcus	3	Moderate
Uterine body	Alloprevotella	3	Moderate
Uterine body	Allorhizobium-Neorhizobium-Pararhizobium-Rhizob	1	Rare
Uterine body	Anaerococcus	4	Moderate
Uterine body	ASF356	1	Rare	Likely contamination
Uterine body	Atopobium	1	Rare	Likely contamination
Uterine body	Azospirillum	1	Rare	Likely contamination
Uterine body	Bacillus	5	Moderate	Likely contamination
Uterine body	Bacteroidales_BS11_gut_group	1	Rare
Uterine body	Bacteroidales_RF16_group	5	Moderate
Uterine body	Bacteroidales_UCG-001	1	Rare
Uterine body	Bacteroides	7	Ubiquitous
Uterine body	Bifidobacterium	6	Ubiquitous
Uterine body	Blautia	4	Moderate
Uterine body	Brevundimonas	5	Moderate
Uterine body	CAG-352	2	Rare
Uterine body	Camelimonas	1	Rare
Uterine body	Campylobacter	2	Rare
Uterine body	Candidatus_Azambacteria	1	Rare
Uterine body	Candidimonas	1	Rare
Uterine body	Carnobacterium	1	Rare
Uterine body	Cellulosimicrobium	1	Rare
Uterine body	Chloroplast	1	Rare
Uterine body	Christensenellaceae_R-7_group	3	Moderate
Uterine body	Cloacibacterium	1	Rare
Uterine body	Clostridia_UCG-014	3	Moderate
Uterine body	Clostridia_vadinBB60_group	3	Moderate
Uterine body	Clostridium_sensu_stricto_1	1	Rare
Uterine body	Colidextribacter	1	Rare
Uterine body	Comamonas	1	Rare
Uterine body	Corynebacterium	7	Ubiquitous
Uterine body	Crossiella	1	Rare
Uterine body	Curtobacterium	1	Rare
Uterine body	Cutibacterium	10	Ubiquitous
Uterine body	Desulfovibrio	1	Rare
Uterine body	Devosia	2	Rare
Uterine body	dgA-11_gut_group	1	Rare
Uterine body	Dialister	1	Rare
Uterine body	Dorea	1	Rare
Uterine body	Ellin6067	1	Rare
Uterine body	Enterococcus	1	Rare
Uterine body	Enterorhabdus	1	Rare
Uterine body	Erysipelatoclostridium	1	Rare
Uterine body	Escherichia-Shigella	7	Ubiquitous
Uterine body	Exiguobacterium	1	Rare
Uterine body	F082	2	Rare
Uterine body	Faecalibacterium	2	Rare
Uterine body	Family_XIII_AD3011_group	1	Rare
Uterine body	Fenollaria	2	Rare
Uterine body	Fibrobacter	2	Rare
Uterine body	Finegoldia	2	Rare
Uterine body	Fusicatenibacter	1	Rare
Uterine body	Gastranaerophilales	2	Rare
Uterine body	GCA-900066575	1	Rare
Uterine body	Gemella	1	Rare
Uterine body	Haemophilus	3	Moderate
Uterine body	Helicobacter	1	Rare
Uterine body	Incertae_Sedis	1	Rare	Likely contamination
Uterine body	Izemoplasmatales	1	Rare	Likely contamination
Uterine body	JGI-0000079-D21	1	Rare	Likely contamination
Uterine body	Kocuria	1	Rare	Likely contamination
Uterine body	Lachnoanaerobaculum	1	Rare
Uterine body	Lachnoclostridium	2	Rare
Uterine body	Lachnospiraceae_AC2044_group	2	Rare
Uterine body	Lachnospiraceae_FCS020_group	2	Rare
Uterine body	Lachnospiraceae_NK4A136_group	4	Moderate
Uterine body	Lachnospiraceae_UCG-004	1	Rare
Uterine body	Lachnospiraceae_UCG-009	1	Rare
Uterine body	Lachnospiraceae_UCG-010	2	Rare
Uterine body	Lactobacillus	6	Ubiquitous
Uterine body	Lactococcus	5	Moderate
Uterine body	Lawsonella	1	Rare
Uterine body	Leptotrichia	2	Rare
Uterine body	Lysinibacillus	1	Rare
Uterine body	Mannheimia	1	Rare
Uterine body	Methanobrevibacter	1	Rare
Uterine body	Methanocorpusculum	1	Rare
Uterine body	Microbacterium	1	Rare
Uterine body	Micrococcus	2	Rare
Uterine body	Mitochondria	1	Rare
Uterine body	MND1	1	Rare
Uterine body	Monoglobus	2	Rare
Uterine body	Muribaculaceae	8	Ubiquitous
Uterine body	Mycobacterium	2	Rare
Uterine body	Mycoplasma	4	Moderate
Uterine body	NK4A214_group	2	Rare
Uterine body	Odoribacter	1	Rare
Uterine body	Olsenella	1	Rare
Uterine body	Oscillibacter	2	Rare
Uterine body	p-1088-a5_gut_group	1	Rare
Uterine body	p-251-o5	2	Rare
Uterine body	p-2534-18B5_gut_group	1	Rare
Uterine body	Paenibacillus	3	Moderate
Uterine body	Paeniclostridium	2	Rare
Uterine body	Paeniglutamicibacter	1	Rare
Uterine body	Pantoea	1	Rare
Uterine body	Parabacteroides	2	Rare
Uterine body	Paracoccus	3	Moderate
Uterine body	Parasutterella	1	Rare
Uterine body	Patulibacter	1	Rare
Uterine body	Peptococcus	1	Rare
Uterine body	Peptoniphilus	4	Moderate
Uterine body	Peptostreptococcus	1	Rare
Uterine body	Phascolarctobacterium	2	Rare
Uterine body	Porphyromonas	3	Moderate
Uterine body	Prevotella	2	Rare
Uterine body	Prevotellaceae_UCG-003	1	Rare
Uterine body	Prevotellaceae_UCG-004	1	Rare
Uterine body	Proteiniphilum	1	Rare
Uterine body	Pseudomonas	2	Rare
Uterine body	Psychrobacter	2	Rare
Uterine body	RF39	2	Rare
Uterine body	Rikenellaceae_RC9_gut_group	4	Moderate
Uterine body	Romboutsia	2	Rare
Uterine body	Roseburia	2	Rare
Uterine body	Roseomonas	1	Rare
Uterine body	Ruminococcus	1	Rare
Uterine body	Saccharofermentans	1	Rare
Uterine body	SC-I-84	1	Rare
Uterine body	Sericytochromatia	1	Rare
Uterine body	Sphingobacterium	3	Moderate
Uterine body	Sphingomonas	2	Rare
Uterine body	Sporosarcina	1	Rare
Uterine body	Staphylococcus	10	Ubiquitous
Uterine body	Stenotrophomonas	3	Moderate
Uterine body	Stomatobaculum	1	Rare
Uterine body	Streptococcus	6	Ubiquitous
Uterine body	Streptomyces	3	Moderate
Uterine body	Subdoligranulum	1	Rare
Uterine body	Succinivibrio	1	Rare
Uterine body	Sutterella	1	Rare
Uterine body	TM7a	1	Rare
Uterine body	TM7x	1	Rare
Uterine body	Treponema	2	Rare
Uterine body	Turicibacter	2	Rare
Uterine body	Tuzzerella	1	Rare	Possible contamination
Uterine body	UCG-002	3	Moderate	Possible contamination
Uterine body	UCG-005	3	Moderate	Possible contamination
Uterine body	UCG-009	1	Rare	Possible contamination
Uterine body	UCG-010	5	Moderate
Uterine body	vadinBE97	2	Rare
Uterine body	Veillonella	2	Rare
Uterine body	Vibrio	2	Rare
Uterine body	Victivallaceae	1	Rare
Uterine body	Vulgatibacter	1	Rare
Uterine body	WCHB1-41	2	Rare
Vagina	[Anaerorhabdus]_furcosa_group	2	Rare
Vagina	[Clostridium]_methylpentosum_group	1	Rare
Vagina	[Eubacterium]_brachy_group	3	Moderate
Vagina	[Eubacterium]_coprostanoligenes_group	6	Ubiquitous
Vagina	[Eubacterium]_hallii_group	2	Rare
Vagina	[Eubacterium]_nodatum_group	2	Rare
Vagina	[Eubacterium]_ruminantium_group	1	Rare
Vagina	[Eubacterium]_xylanophilum_group	1	Rare
Vagina	[Ruminococcus]_gauvreauii_group	2	Rare
Vagina	[Ruminococcus]_torques_group	1	Rare
Vagina	A2	1	Rare
Vagina	Abiotrophia	1	Rare
Vagina	Acetitomaculum	1	Rare
Vagina	Acidibacter	1	Rare
Vagina	Acinetobacter	6	Ubiquitous
Vagina	Actinomyces	4	Moderate
Vagina	AD3	1	Rare
Vagina	Aerococcus	3	Moderate
Vagina	Aeromicrobium	1	Rare
Vagina	Agathobacter	1	Rare
Vagina	Aggregatibacter	1	Rare
Vagina	Agrococcus	1	Rare
Vagina	Akkermansia	8	Ubiquitous
Vagina	Alistipes	7	Ubiquitous
Vagina	Alkalibacterium	1	Rare
Vagina	Alloiococcus	4	Moderate
Vagina	Alloprevotella	2	Rare
Vagina	Allorhizobium-Neorhizobium-Pararhizobium-Rhizob	3	Moderate
Vagina	Amphibacillus	1	Rare
Vagina	Anaerococcus	4	Moderate
Vagina	Anaerofustis	1	Rare
Vagina	Anaeroplasma	2	Rare
Vagina	Anaerosporobacter	1	Rare
Vagina	Anaerostipes	1	Rare
Vagina	Anaerovorax	2	Rare
Vagina	Anoxybacillus	1	Rare
Vagina	Aquicella	1	Rare
Vagina	Arcanobacterium	1	Rare
Vagina	Atopobium	1	Rare
Vagina	Atopostipes	3	Moderate
Vagina	Aureimonas	1	Rare
Vagina	Bacillus	2	Rare
Vagina	Bacteroidales_RF16_group	5	Moderate
Vagina	Bacteroidales_UCG-001	2	Rare
Vagina	Bacteroides	9	Ubiquitous	Likely contamination
Vagina	Bartonella	1	Rare	Likely contamination
Vagina	Bdellovibrio	1	Rare	Likely contamination
Vagina	Bergeyella	1	Rare	Likely contamination
Vagina	Bibersteinia	1	Rare
Vagina	Bifidobacterium	6	Ubiquitous
Vagina	Blautia	6	Ubiquitous
Vagina	Bradyrhizobium	2	Rare
Vagina	Brevibacterium	1	Rare
Vagina	Brevundimonas	5	Moderate
Vagina	CAG-352	2	Rare
Vagina	Camelimonas	1	Rare
Vagina	Campylobacter	3	Moderate
Vagina	Candidatus_Saccharimonas	2	Rare
Vagina	Candidatus_Soleaferrea	1	Rare
Vagina	Candidatus_Udaeobacter	1	Rare
Vagina	Caproiciproducens	1	Rare
Vagina	Carnobacterium	1	Rare
Vagina	Caulobacter	1	Rare
Vagina	Cellulosilyticum	2	Rare
Vagina	Cellulosimicrobium	2	Rare
Vagina	Cerasicoccus	1	Rare
Vagina	Chloroplast	3	Moderate
Vagina	Christensenellaceae_R-7_group	5	Moderate
Vagina	Chryseobacterium	1	Rare
Vagina	Chryseoglobus	1	Rare
Vagina	Clostridia_UCG-014	6	Ubiquitous
Vagina	Clostridia_vadinBB60_group	6	Ubiquitous	Likely contamination
Vagina	Clostridioides	2	Rare	Likely contamination
Vagina	Clostridium_sensu_stricto_1	7	Ubiquitous	Likely contamination
Vagina	Colidextribacter	3	Moderate	Likely contamination
Vagina	Comamonas	1	Rare
Vagina	Coprobacillus	1	Rare
Vagina	Coprococcus	2	Rare
Vagina	Coriobacteriaceae_UCG-002	1	Rare
Vagina	Corynebacterium	9	Ubiquitous
Vagina	Cutibacterium	11	Ubiquitous
Vagina	Defluviitaleaceae_UCG-011	1	Rare
Vagina	Desemzia	1	Rare
Vagina	Devosia	2	Rare
Vagina	dgA-11_gut_group	2	Rare
Vagina	Dialister	2	Rare
Vagina	Dielma	1	Rare
Vagina	Dietzia	2	Rare
Vagina	DNF00809	1	Rare
Vagina	Dorea	3	Moderate
Vagina	Duganella	1	Rare
Vagina	EMP-G18	2	Rare
Vagina	Enhydrobacter	2	Rare
Vagina	env.OPS_17	1	Rare
Vagina	Epulopiscium	1	Rare
Vagina	Erysipelatoclostridium	1	Rare
Vagina	Erysipelothrix	1	Rare
Vagina	Escherichia-Shigella	10	Ubiquitous
Vagina	F0332	1	Rare
Vagina	F082	2	Rare
Vagina	Facklamia	1	Rare
Vagina	Faecalibacterium	2	Rare
Vagina	Faecalibaculum	1	Rare
Vagina	Faecalitalea	1	Rare
Vagina	Family_XIII_AD3011_group	4	Moderate
Vagina	Family_XIII_UCG-001	1	Rare
Vagina	Fenollaria	2	Rare
Vagina	Fibrobacter	2	Rare
Vagina	Finegoldia	9	Ubiquitous
Vagina	Flaviflexus	1	Rare
Vagina	Flavobacterium	2	Rare
Vagina	Flavonifractor	1	Rare
Vagina	Flexibacter	1	Rare
Vagina	Fusicatenibacter	2	Rare
Vagina	Garicola	1	Rare
Vagina	Gastranaerophilales	6	Ubiquitous
Vagina	Geminicoccus	1	Rare
Vagina	Georgenia	1	Rare
Vagina	Glutamicibacter	1	Rare
Vagina	Granulicatella	1	Rare
Vagina	GWE2-31-10	1	Rare
Vagina	Haemophilus	4	Moderate
Vagina	Helcococcus	1	Rare
Vagina	Helicobacter	1	Rare
Vagina	Hydrogenoanaerobacterium	1	Rare
Vagina	Incertae_Sedis	2	Rare
Vagina	Izemoplasmatales	1	Rare
Vagina	Jeotgalibaca	3	Moderate
Vagina	Jeotgalicoccus	2	Rare
Vagina	JG30-KF-CM45	3	Moderate
Vagina	Kingella	1	Rare
Vagina	Kocuria	1	Rare
Vagina	Lachnoclostridium	1	Rare
Vagina	Lachnospiraceae_AC2044_group	1	Rare
Vagina	Lachnospiraceae_FCS020_group	1	Rare
Vagina	Lachnospiraceae_NK3A20_group	3	Moderate
Vagina	Lachnospiraceae_NK4A136_group	4	Moderate
Vagina	Lachnospiraceae_UCG-001	1	Rare
Vagina	Lachnospiraceae_UCG-007	1	Rare
Vagina	Lachnospiraceae_UCG-009	1	Rare
Vagina	Lachnospiraceae_UCG-010	3	Moderate
Vagina	Lactobacillus	8	Ubiquitous
Vagina	Lactococcus	5	Moderate
Vagina	Lacunisphaera	2	Rare
Vagina	Lawsonella	5	Moderate
Vagina	Lawsonia	1	Rare
Vagina	Leucobacter	1	Rare
Vagina	Mailhella	3	Moderate
Vagina	Mannheimia	1	Rare
Vagina	Massilia	1	Rare
Vagina	Methanobrevibacter	2	Rare
Vagina	Methanocorpusculum	2	Rare
Vagina	Methylobacterium-Methylorubrum	3	Moderate
Vagina	Microbacterium	1	Rare
Vagina	Micrococcus	3	Moderate
Vagina	Mitochondria	4	Moderate
Vagina	Mogibacterium	3	Moderate
Vagina	Moheibacter	1	Rare
Vagina	Monoglobus	4	Moderate
Vagina	Moryella	1	Rare
Vagina	Mucispirillum	1	Rare	Possible contamination
Vagina	Murdochiella	1	Rare	Possible contamination
Vagina	Muribaculaceae	10	Ubiquitous	Possible contamination
Vagina	Muribaculum	1	Rare	Possible contamination
Vagina	Mycobacterium	1	Rare
Vagina	Mycoplasma	6	Ubiquitous
Vagina	Negativicoccus	1	Rare
Vagina	Neisseria	1	Rare
Vagina	NK4A214_group	4	Moderate
Vagina	Nocardiopsis	1	Rare
Vagina	Oceanobacillus	2	Rare
Vagina	Oceanobacter	1	Rare
Vagina	Olsenella	1	Rare
Vagina	Oscillibacter	3	Moderate
Vagina	Oscillospirales	1	Rare
Vagina	p-1088-a5_gut_group	2	Rare
Vagina	p-251-o5	3	Moderate
Vagina	p-2534-18B5_gut_group	3	Moderate
Vagina	Paenibacillus	3	Moderate
Vagina	Paeniclostridium	4	Moderate
Vagina	Paeniglutamicibacter	1	Rare
Vagina	Parabacteroides	1	Rare
Vagina	Paracoccus	2	Rare
Vagina	Parasutterella	2	Rare
Vagina	Parvimonas	1	Rare
Vagina	Patulibacter	1	Rare
Vagina	Pelagibacterium	2	Rare
Vagina	Peptoniphilus	7	Ubiquitous
Vagina	Peptostreptococcus	3	Moderate
Vagina	Phascolarctobacterium	3	Moderate
Vagina	Phenylobacterium	1	Rare
Vagina	Phreatobacter	1	Rare
Vagina	Porphyromonas	1	Rare
Vagina	Prevotella	5	Moderate
Vagina	Prevotellaceae_UCG-001	4	Moderate
Vagina	Prevotellaceae_UCG-003	3	Moderate
Vagina	Prevotellaceae_UCG-004	3	Moderate
Vagina	Proteiniclasticum	1	Rare
Vagina	Proteiniphilum	1	Rare
Vagina	Pseudactinotalea	1	Rare
Vagina	Pseudochrobactrum	1	Rare
Vagina	Pseudogracilibacillus	1	Rare
Vagina	Pseudomonas	5	Moderate
Vagina	Pseudonocardia	1	Rare
Vagina	Pseudonocardiaceae	1	Rare
Vagina	Psychrobacter	5	Moderate
Vagina	Pygmaiobacter	1	Rare
Vagina	RF39	5	Moderate
Vagina	Rikenellaceae_RC9_gut_group	7	Ubiquitous
Vagina	Romboutsia	5	Moderate
Vagina	Roseburia	4	Moderate
Vagina	Roseomonas	1	Rare
Vagina	Rothia	2	Rare
Vagina	Ruminiclostridium	2	Rare
Vagina	Ruminobacter	2	Rare
Vagina	Ruminococcaceae	3	Moderate
Vagina	Ruminococcus	5	Moderate
Vagina	Saccharofermentans	1	Rare
Vagina	Saccharopolyspora	1	Rare
Vagina	SAR324_clade(Marine_group_B)	1	Rare
Vagina	Sarcina	1	Rare
Vagina	Solirubrobacter	1	Rare
Vagina	Solobacterium	1	Rare
Vagina	Sphingomonas	6	Ubiquitous
Vagina	Sporosarcina	1	Rare
Vagina	Staphylococcus	11	Ubiquitous
Vagina	Stenotrophomonas	4	Moderate
Vagina	Steroidobacter	1	Rare
Vagina	Streptococcus	10	Ubiquitous
Vagina	Streptomyces	1	Rare
Vagina	Subdoligranulum	3	Moderate
Vagina	Succinivibrio	1	Rare
Vagina	Sutterella	1	Rare
Vagina	Tepidimonas	1	Rare
Vagina	Terrisporobacter	1	Rare
Vagina	Thermoactinomyces	1	Rare
Vagina	Tissierella	1	Rare
Vagina	Treponema	6	Ubiquitous
Vagina	Turicibacter	3	Moderate
Vagina	UCG-002	5	Moderate
Vagina	UCG-004	1	Rare
Vagina	UCG-005	6	Ubiquitous
Vagina	UCG-007	1	Rare
Vagina	UCG-009	2	Rare
Vagina	UCG-010	5	Moderate
Vagina	Ureaplasma	1	Rare
Vagina	vadinBE97	1	Rare
Vagina	Varibaculum	1	Rare
Vagina	Veillonella	4	Moderate
Vagina	Vicinamibacteraceae	1	Rare
Vagina	Victivallaceae	3	Moderate
Vagina	WCHB1-41	7	Ubiquitous

## Sheet: Supplementary Table 5
Supplementary Table 5. Genus, DF and Sums of Squares (SS) for model 1 (regression fit to a slope of -1) and DF and SS for model 2 (regression fit to a slope of 0), F ratio, and P-value for testing potential contaminant according to the method of Davis et al., 2018 (Study 1).
Genus	DF model 1 (-1)	SS model 1	DF model 2 (0)	SS model 2	F	P-value	Contamination test
Blautia	16	0.94292	16	3.79111	4.02061	0.00412753	Likely contamination
Actinomyces	18	1.96324	18	7.06445	3.59836	0.0047141	Likely contamination
Haemophilus	12	0.80765	12	4.01652	4.97309	0.00471732	Likely contamination
Escherichia-Shigella	28	3.51717	28	9.43755	2.68328	0.00556058	Likely contamination
Pseudomonas	16	1.4699	16	5.12901	3.48936	0.00846617	Likely contamination
Lactobacillus	27	3.22251	27	8.08286	2.50825	0.00996447	Likely contamination
Mitochondria	7	0.46532	7	3.21827	6.91625	0.010316	Likely contamination
Colidextribacter	9	0.43662	9	2.28908	5.24273	0.0107101	Likely contamination
Prevotella	15	1.56735	15	5.40299	3.44721	0.0110457	Likely contamination
Kocuria	6	0.17359	6	1.29271	7.44692	0.0137853	Likely contamination
Finegoldia	21	1.64285	21	3.78998	2.30695	0.0309861	Likely contamination
Bifidobacterium	20	4.61694	20	10.5763	2.29077	0.0354965	Likely contamination
Stenotrophomonas	14	2.13824	14	5.01289	2.3444	0.0613583	Possible contamination
Paenibacillus	12	1.50352	12	3.50438	2.33078	0.0784851	Possible contamination
Anaerococcus	18	4.0376	18	7.39768	1.8322	0.104297	No
Mycoplasma	24	9.02491	24	15.0032	1.66242	0.110167	No
Alloiococcus	9	0.99087	9	2.22008	2.24054	0.12261	No
Lachnospiraceae_NK4A136_group	16	2.31673	16	3.83862	1.65691	0.161297	No
Micrococcus	12	1.96292	12	3.46076	1.76307	0.1696	No
Acinetobacter	28	5.75079	28	7.99357	1.39	0.194459	No
Turicibacter	10	2.19585	10	3.77959	1.72124	0.202553	No
Lawsonella	10	0.93943	10	1.61032	1.71415	0.204324	No
Clostridium_sensu_stricto_1	16	2.94673	16	4.1767	1.4174	0.246628	No
Peptoniphilus	22	3.97001	22	5.31319	1.33833	0.24998	No
Bacillus	13	2.27378	13	3.26742	1.437	0.261261	No
Psychrobacter	19	9.16389	19	12.3168	1.34406	0.262748	No
Roseburia	9	0.9414	9	1.41963	1.508	0.275153	No
Lactococcus	13	2.49082	13	2.82463	1.13402	0.412024	No
Sphingomonas	12	1.8742	12	2.09348	1.117	0.425575	No
Gastranaerophilales	10	3.75294	10	4.16701	1.11033	0.435903	No
Campylobacter	9	1.29616	9	1.37515	1.06094	0.465613	No
Staphylococcus	40	8.97298	40	9.19383	1.02461	0.469546	No
Veillonella	13	2.71237	13	2.62177	0.966597	0.523954	No
Paeniclostridium	14	3.29294	14	2.9823	0.905665	0.572231	No
Cutibacterium	42	11.1161	42	10.3592	0.931909	0.58984	No
Brevundimonas	14	4.93508	14	3.8752	0.785235	0.671401	No
Fusobacterium	4	2.08495	4	1.04108	0.499331	0.741137	No
Prevotellaceae_UCG-001	6	1.84242	6	1.01964	0.553424	0.75503	No
dgA-11_gut_group	7	2.02727	7	1.03336	0.50973	0.803071	No
Akkermansia	23	7.53121	23	5.16995	0.68647	0.813199	No
NK4A214_group	8	1.04608	8	0.54082	0.516997	0.815036	No
Prevotellaceae_UCG-003	11	6.25097	11	3.47112	0.555293	0.828191	No
UCG-002	16	3.97391	16	2.32013	0.583841	0.853919	No
Clostridia_vadinBB60_group	18	6.62377	18	3.91056	0.590383	0.863526	No
Family_XIII_UCG-001	4	0.73994	4	0.20567	0.277955	0.87866	No
Bacteroidales_RF16_group	16	8.25721	16	4.10142	0.496708	0.913773	No
Corynebacterium	31	10.3697	31	6.28667	0.606257	0.915428	No
Treponema	17	4.86629	17	2.42883	0.499113	0.918958	No
Romboutsia	17	6.76716	17	3.35076	0.49515	0.921293	No
Lachnospiraceae_UCG-010	10	1.94325	10	0.74584	0.383811	0.92656	No
Ruminococcus	10	1.35587	10	0.51745	0.381637	0.92771	No
Mailhella	7	3.11815	7	0.89988	0.288594	0.938369	No
Rhodococcus	3	0.06032	3	0.00722	0.119695	0.942606	No
Alistipes	22	10.9344	22	5.47866	0.501046	0.943746	No
RF39	19	5.83874	19	2.74374	0.46992	0.945857	No
UCG-010	20	12.5725	20	5.76609	0.458628	0.955491	No
Bacteroides	33	15.1154	33	8.25358	0.546039	0.956552	No
Streptococcus	33	9.67929	33	5.18985	0.536181	0.96103	No
Clostridia_UCG-014	18	6.95389	18	2.9132	0.418931	0.963518	No
Muribaculaceae	36	10.6971	36	5.65243	0.528408	0.97027	No
WCHB1-41	16	5.21179	16	1.77616	0.340797	0.98088	No
Rikenellaceae_RC9_gut_group	24	13.673	24	5.2747	0.385775	0.988331	No
Monoglobus	13	4.13615	13	1.02743	0.248402	0.991221	No
Family_XIII_AD3011_group	9	2.22678	9	0.31123	0.139767	0.996371	No
UCG-005	24	12.5835	24	4.04165	0.321187	0.996372	No
[Eubacterium]_coprostanoligenes_group	24	9.56668	24	3.00442	0.31405	0.996884	No
Christensenellaceae_R-7_group	18	6.326	18	1.54394	0.244063	0.997757	No
Prevotellaceae_UCG-004	10	3.18826	10	0.42396	0.132975	0.998137	No

## Sheet: Supplmentary Table 6
Supplementary Table 6. Number of sequence reads within each amplicon sequence variant (ASV) for each individual heifer and tissue sampling site in Study 2 (n=24 heifers).
				d__Archaea;p__Euryarchaeota;c__Methanobacteria;o__Methanobacteriales;f__Methanobacteriaceae;g__Methanobacterium;__	d__Archaea;p__Euryarchaeota;c__Methanobacteria;o__Methanobacteriales;f__Methanobacteriaceae;g__Methanobrevibacter;__	d__Archaea;p__Euryarchaeota;c__Methanobacteria;o__Methanobacteriales;f__Methanobacteriaceae;g__Methanosphaera;__	d__Archaea;p__Halobacterota;c__Halobacteria;o__Halobacterales;f__Halococcaceae;g__Halococcus;s__Halococcus_morrhuae	d__Archaea;p__Halobacterota;c__Methanomicrobia;o__Methanomicrobiales;f__Methanocorpusculaceae;g__Methanocorpusculum;s__uncultured_archaeon	d__Bacteria;__;__;__;__;__;__	d__Bacteria;p__Acidobacteriota;c__Blastocatellia;o__11-24;f__11-24;g__11-24;s__uncultured_bacterium	d__Bacteria;p__Acidobacteriota;c__Blastocatellia;o__Blastocatellales;f__Blastocatellaceae;g__Blastocatella;__	d__Bacteria;p__Acidobacteriota;c__Blastocatellia;o__Pyrinomonadales;f__Pyrinomonadaceae;g__RB41;__	d__Bacteria;p__Acidobacteriota;c__Vicinamibacteria;o__Vicinamibacterales;f__Vicinamibacteraceae;g__Vicinamibacteraceae;__	d__Bacteria;p__Acidobacteriota;c__Vicinamibacteria;o__Vicinamibacterales;f__uncultured;g__uncultured;__	d__Bacteria;p__Acidobacteriota;c__Vicinamibacteria;o__Vicinamibacterales;f__uncultured;g__uncultured;s__uncultured_Acidobacteria	d__Bacteria;p__Actinobacteriota;c__Acidimicrobiia;o__IMCC26256;f__IMCC26256;g__IMCC26256;__	d__Bacteria;p__Actinobacteriota;c__Acidimicrobiia;o__IMCC26256;f__IMCC26256;g__IMCC26256;s__uncultured_Ferrimicrobium	d__Bacteria;p__Actinobacteriota;c__Acidimicrobiia;o__Microtrichales;f__Ilumatobacteraceae;__;__	d__Bacteria;p__Actinobacteriota;c__Actinobacteria;o__Actinomycetales;f__Actinomycetaceae;g__Actinomyces;__	d__Bacteria;p__Actinobacteriota;c__Actinobacteria;o__Actinomycetales;f__Actinomycetaceae;g__Actinomyces;s__Gleimia_coleocanis	d__Bacteria;p__Actinobacteriota;c__Actinobacteria;o__Actinomycetales;f__Actinomycetaceae;g__Actinomyces;s__Schaalia_odontolytica	d__Bacteria;p__Actinobacteriota;c__Actinobacteria;o__Actinomycetales;f__Actinomycetaceae;g__Actinomyces;s__uncultured_Actinomyces	d__Bacteria;p__Actinobacteriota;c__Actinobacteria;o__Actinomycetales;f__Actinomycetaceae;g__Flaviflexus;s__uncultured_bacterium	d__Bacteria;p__Actinobacteriota;c__Actinobacteria;o__Actinomycetales;f__Actinomycetaceae;g__Trueperella;__	d__Bacteria;p__Actinobacteriota;c__Actinobacteria;o__Actinomycetales;f__Actinomycetaceae;g__Varibaculum;s__uncultured_bacterium	d__Bacteria;p__Actinobacteriota;c__Actinobacteria;o__Bifidobacteriales;f__Bifidobacteriaceae;g__Bifidobacterium;__	d__Bacteria;p__Actinobacteriota;c__Actinobacteria;o__Bifidobacteriales;f__Bifidobacteriaceae;g__Bifidobacterium;s__Bifidobacterium_animalis	d__Bacteria;p__Actinobacteriota;c__Actinobacteria;o__Bifidobacteriales;f__Bifidobacteriaceae;g__Gardnerella;__	d__Bacteria;p__Actinobacteriota;c__Actinobacteria;o__Corynebacteriales;f__Corynebacteriaceae;g__Corynebacterium;__	d__Bacteria;p__Actinobacteriota;c__Actinobacteria;o__Corynebacteriales;f__Corynebacteriaceae;g__Corynebacterium;s__Corynebacterium_amycolatum	d__Bacteria;p__Actinobacteriota;c__Actinobacteria;o__Corynebacteriales;f__Corynebacteriaceae;g__Corynebacterium;s__Corynebacterium_durum	d__Bacteria;p__Actinobacteriota;c__Actinobacteria;o__Corynebacteriales;f__Corynebacteriaceae;g__Corynebacterium;s__Corynebacterium_genitalium	d__Bacteria;p__Actinobacteriota;c__Actinobacteria;o__Corynebacteriales;f__Corynebacteriaceae;g__Corynebacterium;s__Corynebacterium_glutamicum	d__Bacteria;p__Actinobacteriota;c__Actinobacteria;o__Corynebacteriales;f__Corynebacteriaceae;g__Corynebacterium;s__Corynebacterium_kroppenstedtii	d__Bacteria;p__Actinobacteriota;c__Actinobacteria;o__Corynebacteriales;f__Corynebacteriaceae;g__Corynebacterium;s__Corynebacterium_maris	d__Bacteria;p__Actinobacteriota;c__Actinobacteria;o__Corynebacteriales;f__Corynebacteriaceae;g__Corynebacterium;s__Corynebacterium_resistens	d__Bacteria;p__Actinobacteriota;c__Actinobacteria;o__Corynebacteriales;f__Corynebacteriaceae;g__Corynebacterium;s__Corynebacterium_sp.	d__Bacteria;p__Actinobacteriota;c__Actinobacteria;o__Corynebacteriales;f__Corynebacteriaceae;g__Corynebacterium;s__Corynebacterium_xerosis	d__Bacteria;p__Actinobacteriota;c__Actinobacteria;o__Corynebacteriales;f__Corynebacteriaceae;g__Lawsonella;s__uncultured_bacterium	d__Bacteria;p__Actinobacteriota;c__Actinobacteria;o__Corynebacteriales;f__Dietziaceae;g__Dietzia;__	d__Bacteria;p__Actinobacteriota;c__Actinobacteria;o__Corynebacteriales;f__Mycobacteriaceae;g__Mycobacterium;__	d__Bacteria;p__Actinobacteriota;c__Actinobacteria;o__Corynebacteriales;f__Nocardiaceae;g__Rhodococcus;__	d__Bacteria;p__Actinobacteriota;c__Actinobacteria;o__Frankiales;f__Geodermatophilaceae;g__Blastococcus;__	d__Bacteria;p__Actinobacteriota;c__Actinobacteria;o__Kineosporiales;f__Kineosporiaceae;g__Kineococcus;__	d__Bacteria;p__Actinobacteriota;c__Actinobacteria;o__Micrococcales;__;__;__	d__Bacteria;p__Actinobacteriota;c__Actinobacteria;o__Micrococcales;f__AKAU3644;g__AKAU3644;s__uncultured_bacterium	d__Bacteria;p__Actinobacteriota;c__Actinobacteria;o__Micrococcales;f__Brevibacteriaceae;g__Brevibacterium;__	d__Bacteria;p__Actinobacteriota;c__Actinobacteria;o__Micrococcales;f__Brevibacteriaceae;g__Brevibacterium;s__uncultured_bacterium	d__Bacteria;p__Actinobacteriota;c__Actinobacteria;o__Micrococcales;f__Dermabacteraceae;g__Brachybacterium;__
Cow_ID	STUDY	Site	TRT	numeric	numeric	numeric	numeric	numeric	numeric	numeric	numeric	numeric	numeric	numeric	numeric	numeric	numeric	numeric	numeric	numeric	numeric	numeric	numeric	numeric	numeric	numeric	numeric	numeric	numeric	numeric	numeric	numeric	numeric	numeric	numeric	numeric	numeric	numeric	numeric	numeric	numeric	numeric	numeric	numeric	numeric	numeric	numeric	numeric	numeric
Cow_3540	Study 2	EXT	CON	0	15	0	0	0	0	0	0	0	0	0	0	0	0	0	0	0	0	0	0	0	0	0	0	0	0	0	0	0	0	2	0	0	0	0	0	0	0	0	0	0	0	0	0	0	0
Cow_3542	Study 2	EXT	AI	0	0	0	0	0	0	0	0	0	0	0	0	0	0	0	0	0	0	0	0	0	0	0	5	0	8	0	0	0	0	0	0	0	0	0	0	0	0	0	0	0	0	0	0	0	0
Cow_3547	Study 2	EXT	CON	0	0	0	0	0	0	0	0	0	0	0	0	0	0	0	0	0	0	0	0	0	0	0	11	0	16	0	0	0	9	0	0	0	0	0	0	0	0	0	0	0	0	0	0	0	0
Cow_3548	Study 2	EXT	AI	0	0	0	0	0	0	0	0	0	0	0	0	0	0	0	0	0	0	0	0	0	0	0	213	0	0	0	0	0	0	0	0	0	0	7	0	0	0	0	0	0	14	0	0	0	0
Cow_3540	Study 2	BODY	CON	0	0	0	0	0	7	0	0	0	0	0	0	0	0	0	7	0	0	0	0	0	0	0	0	0	0	0	0	0	0	16	0	0	0	0	0	0	0	0	0	0	0	0	0	0	0
Cow_3542	Study 2	BODY	AI	0	0	0	0	0	0	0	0	0	0	0	0	0	0	0	0	0	0	0	0	0	0	0	0	0	0	0	0	0	0	0	0	0	0	12	0	0	0	0	0	0	0	0	0	0	0
Cow_3547	Study 2	BODY	CON	0	0	0	0	0	0	0	0	0	0	0	0	0	0	0	7	0	0	0	0	0	0	0	0	0	17	0	0	0	0	0	0	0	0	0	0	0	0	0	0	0	0	0	0	0	0
Cow_3548	Study 2	BODY	AI	0	0	0	0	0	0	0	0	0	0	0	0	0	0	0	0	0	0	0	0	0	0	0	0	0	5	0	0	0	0	0	0	0	0	0	0	0	0	0	0	0	0	0	0	0	0
Cow_3540	Study 2	H-CL	CON	0	0	0	0	0	2	0	0	0	0	0	0	0	0	0	7	8	0	0	0	0	0	0	0	0	0	0	0	0	0	0	0	0	0	0	0	0	0	0	5	0	0	0	0	0	0
Cow_3542	Study 2	H-CL	AI	0	8	0	0	0	0	0	0	0	0	0	0	0	0	0	0	0	0	0	0	0	0	7	0	0	0	0	0	0	0	0	0	0	0	0	0	0	4	0	0	0	3	0	0	0	0
Cow_3547	Study 2	H-CL	CON	0	0	0	0	0	0	0	0	0	0	0	0	0	0	0	0	0	0	0	0	0	0	0	0	0	0	0	0	0	0	6	0	0	0	0	0	0	0	0	0	0	0	0	0	0	0
Cow_3548	Study 2	H-CL	AI	0	0	0	0	0	0	0	0	0	0	0	0	0	0	0	0	0	0	0	0	0	0	0	0	0	0	0	0	0	0	0	0	0	0	0	0	0	6	0	0	0	0	0	0	0	0
Cow_3540	Study 2	H-NCL	CON	0	3	0	0	0	0	0	0	0	0	0	0	0	0	0	0	0	0	0	0	0	0	0	2	0	4	0	0	0	0	0	0	0	0	0	0	0	0	0	0	0	0	0	0	0	0
Cow_3542	Study 2	H-NCL	AI	5	0	0	0	0	0	0	0	0	0	0	0	0	0	0	73	0	0	0	0	0	0	0	0	0	0	0	0	0	0	20	0	0	0	0	0	0	0	0	0	22	0	0	0	0	0
Cow_3547	Study 2	H-NCL	CON	0	0	0	0	0	0	0	0	0	0	0	0	0	0	0	0	0	0	0	0	0	0	0	0	0	0	0	0	0	0	0	0	0	0	0	0	0	0	0	0	0	0	0	0	0	4
Cow_3548	Study 2	H-NCL	AI	0	0	0	0	0	0	0	0	0	0	0	0	0	0	0	11	0	0	0	0	0	0	0	0	0	0	0	0	0	0	0	0	0	0	0	0	15	0	0	0	0	0	0	0	0	0
Cow_4201	Study 2	BODY	AI	0	0	0	0	0	0	0	0	0	0	0	0	0	0	0	0	0	0	0	0	0	0	0	0	0	0	0	0	0	0	0	0	0	0	0	0	0	0	0	0	0	0	0	0	0	0
Cow_4201	Study 2	EXT	AI	0	0	0	0	0	0	0	0	0	0	0	0	0	0	0	0	0	0	0	0	0	0	0	0	0	0	0	0	0	0	0	0	0	0	0	2	0	0	0	0	0	0	0	0	0	0
Cow_4201	Study 2	H-CL	AIA	0	0	0	0	0	0	0	0	0	0	0	0	0	0	0	34	0	0	0	0	0	0	0	0	0	212	0	0	0	0	0	0	0	0	0	0	0	0	0	0	0	0	0	0	0	0
Cow_4201	Study 2	H-NCL	AI	0	0	0	0	0	0	0	0	0	0	0	0	0	0	0	0	0	0	0	0	0	0	0	0	23	12	0	0	0	0	0	0	38	42	0	0	0	0	0	0	0	0	0	20	0	0
Cow_4203	Study 2	BODY	CON	0	0	0	0	0	0	0	0	0	0	0	0	0	0	0	0	0	0	0	0	0	0	0	0	0	4	0	0	0	0	0	0	0	0	0	0	0	0	0	0	0	0	0	0	0	0
Cow_4203	Study 2	EXT	CON	0	105	9	0	0	14	0	0	0	0	0	0	0	0	0	0	0	0	0	0	0	0	7	0	0	39	0	0	0	0	0	21	0	0	15	0	0	0	0	0	0	0	0	0	0	0
Cow_4203	Study 2	H-CL	CON	0	0	0	0	0	0	0	0	0	0	0	0	0	0	0	0	0	0	0	0	0	0	0	0	0	3	0	0	0	0	0	0	0	0	0	0	0	0	0	0	0	0	0	0	0	0
Cow_4203	Study 2	H-NCL	CON	0	0	0	0	0	0	0	0	0	0	0	0	0	0	0	0	0	0	0	0	0	0	0	0	0	0	0	0	0	0	0	0	0	0	0	0	0	0	0	0	0	0	0	0	0	0
Cow_4205	Study 2	BODY	AI	0	0	0	0	0	0	0	0	0	0	0	0	0	0	0	0	0	0	0	0	0	0	6	0	0	0	0	0	0	0	0	0	0	0	0	0	0	0	0	0	0	0	0	0	0	0
Cow_4205	Study 2	EXT	AI	0	0	0	0	0	0	0	0	0	0	0	0	0	0	0	0	0	0	0	0	0	0	0	0	0	0	0	0	0	0	0	0	0	0	0	0	0	0	0	0	0	0	0	0	0	0
Cow_4205	Study 2	H-CL	AI	0	0	0	0	0	0	0	0	0	0	0	0	0	0	0	0	0	0	0	0	0	0	0	0	0	12	0	0	8	0	0	0	0	0	0	0	0	0	0	0	0	0	0	0	6	11
Cow_4205	Study 2	H-NCL	AI	0	0	0	0	0	0	0	0	0	0	0	0	0	0	0	0	0	0	0	0	0	0	0	0	0	5	0	0	0	0	0	0	0	0	0	0	0	0	0	0	0	0	0	0	0	0
Cow_4206	Study 2	BODY	CON	0	0	0	0	0	0	0	0	0	0	0	0	0	0	0	0	0	0	4	0	0	0	0	0	0	8	0	0	0	0	0	0	0	0	0	0	0	0	0	0	0	0	0	0	0	0
Cow_4206	Study 2	EXT	CON	0	0	0	0	0	0	0	0	0	0	0	0	0	0	0	0	0	0	0	0	0	0	0	0	0	0	0	0	0	0	0	0	0	0	0	0	0	0	0	0	0	0	0	0	0	0
Cow_4206	Study 2	H-CL	CON	0	0	0	0	0	0	0	0	0	0	0	0	0	0	0	2	0	0	0	0	0	0	0	0	0	2	0	0	0	0	0	0	0	0	0	0	0	0	0	0	0	0	0	0	0	0
Cow_4206	Study 2	H-NCL	CON	0	0	0	0	0	0	0	0	0	0	0	0	0	0	0	0	0	0	0	0	0	7	0	0	0	4	0	0	0	0	0	0	0	0	0	0	0	0	0	0	0	0	0	0	0	0
Cow_4207	Study 2	BODY	AI	0	0	0	0	0	0	0	0	0	0	0	0	0	0	0	0	0	0	0	0	0	0	0	0	0	0	0	0	0	0	0	0	0	0	0	0	0	0	0	0	0	0	0	0	0	0
Cow_4207	Study 2	EXT	AI	0	0	0	0	0	0	9	0	0	0	0	0	0	0	15	19	0	0	0	0	0	0	0	0	0	13	0	0	0	0	0	0	0	0	0	0	0	13	0	0	0	0	0	0	0	0
Cow_4207	Study 2	H-CL	AI	0	0	0	0	0	0	0	0	0	0	7	0	0	0	0	0	0	14	0	0	0	0	0	0	0	7	0	0	0	0	0	0	0	0	0	6	0	0	0	0	0	0	0	0	0	0
Cow_4207	Study 2	H-NCL	AI	0	0	0	0	0	0	0	0	0	0	0	0	0	0	0	0	0	0	0	0	0	0	0	0	0	0	0	0	0	0	0	0	0	0	0	0	0	7	0	0	0	0	0	0	0	0
Cow_4208	Study 2	BODY	AI	0	0	0	0	0	0	0	0	0	0	0	0	0	0	0	4	0	0	0	0	0	0	0	0	0	0	0	0	0	0	0	0	0	0	0	0	0	0	0	0	0	0	0	0	0	0
Cow_4208	Study 2	EXT	AI	0	0	0	0	0	0	0	0	0	0	0	0	0	0	0	0	0	0	0	0	0	0	0	0	0	54	8	0	0	0	9	0	0	0	0	7	0	0	0	0	0	0	0	0	0	0
Cow_4208	Study 2	H-CL	AI	0	0	0	0	0	0	0	0	0	0	0	0	0	0	0	0	0	0	0	0	0	0	0	0	0	3	0	0	0	0	0	0	0	0	0	0	0	0	0	0	0	0	0	0	0	0
Cow_4208	Study 2	H-NCL	AI	0	0	0	0	0	0	0	0	0	0	0	0	0	0	0	0	0	31	0	0	0	0	0	0	0	0	0	0	0	0	11	0	0	0	0	0	0	0	0	0	0	0	0	0	0	0
Cow_4209	Study 2	BODY	AI	0	0	0	0	0	0	0	0	0	0	0	0	0	0	0	0	0	0	0	0	0	0	0	0	0	18	0	0	0	0	0	0	0	0	0	0	0	0	11	0	0	0	0	0	0	0
Cow_4209	Study 2	EXT	AI	0	0	0	0	0	0	0	0	0	0	0	0	0	0	0	0	0	0	0	0	0	0	0	0	0	26	0	0	0	0	0	0	0	0	0	0	13	0	20	0	0	0	0	0	0	0
Cow_4209	Study 2	H-CL	AI	0	0	0	0	0	0	0	0	0	0	0	0	0	0	0	0	0	0	0	0	6	0	0	0	0	0	0	0	0	0	0	0	0	0	0	0	0	0	0	0	0	0	0	0	0	0
Cow_4209	Study 2	H-NCL	AI	0	5	0	0	0	0	0	0	0	0	0	0	0	0	0	0	0	15	0	0	0	0	0	0	0	0	0	0	0	0	0	0	0	0	0	0	6	0	0	0	0	0	0	0	0	0
Cow_4210	Study 2	BODY	AI	0	0	0	0	0	0	0	0	0	0	0	0	0	0	0	0	0	0	0	0	0	0	0	0	0	0	0	0	0	0	0	0	0	0	0	0	0	0	0	0	0	0	0	0	0	0
Cow_4210	Study 2	EXT	AI	0	0	0	0	0	0	0	0	0	0	0	0	0	8	0	0	0	0	0	0	0	0	0	0	0	0	0	0	0	21	0	0	0	0	0	0	0	0	0	0	0	0	0	0	0	0
Cow_4210	Study 2	H-CL	AI	0	0	0	0	0	0	0	0	0	0	0	0	0	0	0	0	0	0	0	0	0	0	0	0	0	0	0	0	0	0	0	0	0	0	0	0	0	0	0	0	0	0	0	0	0	0
Cow_4210	Study 2	H-NCL	AI	0	0	0	0	0	0	0	0	0	0	0	0	0	0	0	13	0	19	0	0	0	0	0	0	0	0	0	0	0	0	0	0	0	0	5	0	0	0	0	0	0	0	0	0	0	0
Cow_4211	Study 2	BODY	CON	0	0	0	0	0	0	0	0	0	0	0	0	0	0	0	3	0	0	0	0	0	0	0	0	0	0	0	0	0	0	2	0	0	0	0	0	0	0	0	0	0	0	0	0	0	0
Cow_4211	Study 2	EXT	CON	0	5	0	0	0	0	0	0	0	0	0	0	0	0	0	0	0	0	0	0	0	0	0	0	0	15	0	0	0	0	0	0	0	0	0	0	0	0	0	0	0	0	0	0	0	0
Cow_4211	Study 2	H-CL	CON	0	0	0	0	0	0	0	0	0	0	0	0	0	0	0	0	0	0	0	0	0	0	6	0	0	0	0	0	0	0	0	0	0	0	0	0	0	0	0	0	0	0	0	0	0	0
Cow_4211	Study 2	H-NCL	CON	0	0	0	0	0	0	0	5	0	0	0	0	0	0	0	0	0	0	0	0	0	0	0	0	0	0	0	0	0	0	0	0	0	0	0	0	0	0	0	0	0	0	0	0	0	0
Cow_4212	Study 2	BODY	CON	0	0	0	0	0	0	0	0	0	0	0	0	0	0	0	0	0	0	0	0	0	0	4	0	0	0	0	0	0	0	0	0	0	0	0	0	0	0	0	0	0	0	0	0	0	0
Cow_4212	Study 2	EXT	CON	0	0	0	0	3	0	0	0	0	0	0	0	0	0	0	0	0	0	0	0	0	0	2	0	0	0	0	0	0	0	0	0	0	0	0	0	7	0	0	0	0	0	0	0	0	0
Cow_4212	Study 2	H-CL	CON	0	0	0	0	0	0	0	0	0	0	5	0	0	0	0	0	0	0	0	0	0	0	0	0	0	0	0	0	0	0	0	0	0	0	0	0	0	0	0	0	0	0	0	0	0	0
Cow_4212	Study 2	H-NCL	CON	0	0	0	0	0	0	0	0	0	0	0	0	0	0	0	0	0	0	0	0	0	0	0	0	0	2	0	0	0	0	0	0	0	0	0	0	0	0	0	0	0	0	0	0	0	0
Cow_4213	Study 2	BODY	CON	0	0	0	0	0	0	0	0	0	0	0	0	0	0	0	0	0	0	0	0	0	0	0	0	0	6	0	0	0	0	0	0	0	0	0	4	0	0	0	0	0	0	0	0	0	0
Cow_4213	Study 2	EXT	CON	0	0	0	0	0	0	0	0	0	0	0	0	0	0	0	0	0	0	0	0	0	0	0	0	0	0	0	0	0	0	0	0	0	0	0	0	0	0	0	0	0	0	0	0	0	0
Cow_4213	Study 2	H-CL	CON	0	0	0	0	0	0	0	0	0	0	0	0	0	0	0	0	0	0	0	0	0	0	0	0	0	0	0	0	0	0	0	0	0	0	0	0	0	0	0	0	0	0	0	0	0	0
Cow_4213	Study 2	H-NCL	CON	0	0	0	0	0	0	0	0	0	0	0	0	0	0	0	0	0	0	0	0	0	0	0	0	0	13	0	0	0	0	0	0	0	0	0	0	0	0	0	0	0	0	0	0	0	0
Cow_4215	Study 2	BODY	AI	0	0	0	0	0	0	0	0	0	0	0	0	0	0	0	0	0	0	0	0	0	0	0	0	0	2	0	0	0	0	0	0	0	0	0	0	0	0	0	0	0	0	0	0	0	0
Cow_4215	Study 2	EXT	AI	0	0	0	0	0	0	0	0	0	0	0	0	0	0	0	0	0	0	0	0	0	0	0	0	0	0	0	0	0	0	0	0	0	0	0	8	0	0	0	0	0	0	0	0	0	0
Cow_4215	Study 2	H-CL	AI	0	0	0	0	0	0	0	0	0	0	0	0	0	0	0	0	0	0	0	0	0	0	0	0	0	3	0	0	0	0	0	0	0	0	0	0	0	0	0	0	0	0	0	0	0	0
Cow_4215	Study 2	H-NCL	AI	0	0	0	0	0	0	0	0	0	0	0	0	0	0	0	0	0	0	0	0	0	0	0	0	0	15	0	0	0	0	0	0	0	0	0	160	0	0	0	0	0	0	0	0	0	0
Cow_4216	Study 2	BODY	CON	0	0	0	0	0	0	0	0	0	0	0	0	0	0	0	0	0	0	0	0	0	0	0	0	0	0	0	0	0	0	0	0	0	0	0	0	0	0	0	0	0	0	0	0	0	8
Cow_4216	Study 2	EXT	CON	0	0	0	0	0	0	0	0	0	0	0	0	0	0	0	0	0	0	0	0	0	0	0	0	0	3	0	0	0	0	0	0	0	0	0	5	0	0	0	0	0	0	0	0	0	0
Cow_4216	Study 2	H-CL	CON	0	0	0	0	0	0	0	0	0	0	0	0	0	0	0	0	0	0	0	0	0	0	0	0	0	0	0	0	0	0	0	0	0	0	0	0	0	0	0	0	0	0	0	0	0	0
Cow_4216	Study 2	H-NCL	CON	0	8	0	0	0	0	0	0	0	0	0	0	0	0	0	0	0	0	0	0	0	0	0	0	0	0	0	0	0	0	0	0	0	0	0	0	0	0	0	0	0	0	0	0	0	0
Cow_4217	Study 2	BODY	CON	0	0	0	0	0	0	0	0	0	2	0	0	0	0	0	0	0	0	0	0	0	0	0	0	0	0	0	0	0	0	0	0	0	0	0	0	0	0	0	0	0	0	0	0	0	0
Cow_4217	Study 2	EXT	CON	0	0	0	0	0	0	0	0	0	0	0	0	0	0	0	0	0	0	0	0	0	0	0	0	0	0	0	11	0	0	0	0	0	0	0	0	0	0	0	0	0	11	0	0	0	0
Cow_4217	Study 2	H-CL	CON	0	0	0	0	0	0	0	0	0	0	0	0	0	0	0	0	0	0	0	0	0	0	0	0	0	0	0	0	0	0	0	0	0	0	0	5	0	0	0	0	0	0	0	0	0	0
Cow_4217	Study 2	H-NCL	CON	0	0	0	0	0	0	0	0	0	0	0	0	0	0	0	0	0	0	0	0	0	0	0	0	0	0	0	0	0	0	0	0	0	0	0	0	0	10	0	0	0	0	0	0	0	0
Cow_4218	Study 2	BODY	CON	0	0	0	0	0	0	0	0	0	0	0	0	0	0	0	0	0	0	0	0	0	0	0	0	0	10	0	0	0	0	0	0	0	0	0	0	0	0	0	0	0	0	0	0	0	0
Cow_4218	Study 2	EXT	CON	0	0	0	0	0	6	0	0	0	0	0	0	0	0	0	4	0	0	0	0	0	0	0	0	0	5	0	0	0	0	0	0	0	0	0	0	0	0	0	0	0	0	0	0	0	0
Cow_4218	Study 2	H-CL	CON	0	0	0	0	0	0	0	0	0	0	0	0	0	0	0	34	0	0	0	0	0	0	0	0	0	0	0	0	0	0	0	0	0	0	0	0	0	0	0	0	0	0	0	0	0	0
Cow_4218	Study 2	H-NCL	CON	0	0	0	0	0	0	0	0	0	0	0	0	2	0	0	0	0	0	0	0	0	0	0	0	0	0	0	0	0	0	0	0	0	0	0	0	0	0	0	0	0	0	0	0	0	0
Cow_4219	Study 2	BODY	AI	0	0	0	0	0	0	0	0	0	0	0	0	0	0	0	0	0	0	0	0	0	0	0	0	0	0	0	0	0	0	0	0	0	0	0	0	0	0	0	0	0	0	2	0	0	0
Cow_4219	Study 2	EXT	AI	0	12	0	0	0	0	0	0	0	0	0	0	0	0	0	0	0	0	0	0	0	0	18	0	0	44	0	0	0	0	0	0	0	0	0	0	0	5	0	0	0	0	0	0	0	0
Cow_4219	Study 2	H-CL	AI	0	0	0	0	0	0	0	0	0	0	0	0	0	0	0	0	0	0	0	0	0	0	0	0	0	0	0	0	0	0	0	0	0	0	0	0	0	0	0	0	0	0	0	0	0	0
Cow_4219	Study 2	H-NCL	AI	0	0	0	0	0	0	0	0	0	0	0	0	0	0	0	0	0	0	0	0	0	0	0	0	0	3	0	0	0	0	0	0	0	0	0	0	0	0	0	0	0	0	0	0	0	0
Cow_4220	Study 2	BODY	AI	0	0	0	0	0	0	0	0	0	0	0	0	0	0	0	0	0	0	0	0	0	0	0	0	0	0	0	0	0	0	0	0	0	0	0	0	0	0	0	0	0	0	0	0	0	0
Cow_4220	Study 2	EXT	AI	0	0	0	0	0	0	0	0	14	0	0	0	7	0	0	11	0	0	0	0	0	0	0	0	0	0	0	2	0	0	0	0	0	0	0	0	0	0	0	0	0	0	0	0	0	0
Cow_4220	Study 2	H-CL	AI	0	0	0	0	0	0	0	0	0	0	0	3	0	0	0	0	0	0	0	0	0	0	0	0	0	0	0	0	0	0	0	0	0	0	0	0	0	0	0	4	0	0	0	0	0	0
Cow_4220	Study 2	H-NCL	AI	0	0	0	0	0	0	0	0	0	0	0	0	0	0	0	0	0	0	0	0	0	0	0	0	0	14	0	0	0	0	0	0	0	0	0	0	0	0	0	0	0	0	0	0	0	0
Cow_4221	Study 2	BODY	CON	0	0	0	0	0	0	0	0	0	0	0	0	0	0	0	16	0	0	0	0	0	0	0	0	0	0	0	0	0	0	0	0	0	0	0	0	0	0	0	0	0	0	0	0	0	0
Cow_4221	Study 2	EXT	CON	0	0	0	0	0	0	0	0	0	0	0	0	0	0	0	0	0	0	0	0	0	0	0	0	0	0	0	0	0	0	0	0	0	0	0	0	0	0	0	0	0	0	0	0	0	0
Cow_4221	Study 2	H-CL	CON	0	0	0	0	0	0	0	0	0	0	0	0	0	0	0	0	0	0	0	0	0	0	0	0	0	0	0	0	0	0	0	0	0	0	0	0	0	0	0	0	0	0	0	0	0	0
Cow_4221	Study 2	H-NCL	CON	0	0	0	0	0	0	0	0	0	0	0	0	0	0	0	0	0	0	0	0	0	0	0	0	0	0	0	0	0	0	0	0	0	0	0	0	0	11	0	3	0	0	0	0	0	0
Cow_4223	Study 2	BODY	AI	0	0	0	3	0	0	0	0	0	0	0	0	0	0	0	0	0	5	0	0	0	0	0	0	0	2	0	0	0	0	0	0	0	0	0	0	0	0	0	0	0	0	0	0	0	0
Cow_4223	Study 2	EXT	AI	0	0	0	0	0	0	0	0	0	0	0	0	0	0	0	0	0	0	0	0	0	0	0	0	0	5	0	0	0	12	0	0	0	0	0	0	0	0	0	0	0	0	0	0	0	0
Cow_4223	Study 2	H-CL	AI	0	0	0	0	0	0	0	0	0	0	0	0	0	0	0	0	0	0	0	0	0	0	0	0	0	0	0	6	0	0	0	0	0	0	0	0	0	0	0	0	0	0	0	0	0	0
Cow_4223	Study 2	H-NCL	AI	0	0	0	0	0	0	0	0	0	0	0	0	0	0	0	7	0	0	0	0	0	0	0	0	0	27	0	3	0	0	0	0	0	0	0	0	0	0	0	0	0	0	0	0	0	0
Cow_4225	Study 2	BODY	CON	0	0	0	0	0	0	0	0	0	0	0	0	0	0	0	3	0	0	0	4	0	0	2	0	5	16	0	0	0	0	0	0	0	0	0	0	0	0	0	0	0	0	0	0	0	0
Cow_4225	Study 2	EXT	CON	0	0	0	0	0	0	0	0	0	0	0	0	0	0	0	5	0	0	0	0	0	0	0	0	6	13	0	0	0	0	0	0	0	0	0	0	0	0	0	0	0	0	0	0	0	0
Cow_4225	Study 2	H-CL	CON	0	0	0	0	0	0	0	0	0	0	0	0	0	0	0	10	0	0	0	0	0	0	0	0	0	0	0	0	0	0	0	0	0	0	0	0	0	0	0	0	0	0	0	0	0	0
Cow_4225	Study 2	H-NCL	CON	0	0	0	0	0	0	0	0	0	0	0	0	0	0	0	0	0	0	0	0	0	0	0	0	0	0	0	0	0	0	0	0	0	0	0	0	0	0	0	0	0	0	0	0	0	0
[truncated: 600 more columns]

## Sheet: Supplementary Table 7
Supplemenary Table 7. Location of individual genera, prevalence (number of heifers with genus), prevalence classificaiton (rare = 1 to 4 heifers out of 24; moderate = 5 to 12 heifers out of 24; Ubiquitous = 13 or greater heifers out of 24), and result of contamination test (Study 2). Individual genera that were not found at specific location are not listed. Genera with a rare prevalence where not…
Location	Genus	No. of cows or heifers with genus (Prevalence)	Prevalence classification	Contamination test
External surface	[Anaerorhabdus]_furcosa_group	1	Rare
External surface	[Eubacterium]_brachy_group	1	Rare
External surface	[Eubacterium]_coprostanoligenes_group	10	Moderate	Likely contaminant
External surface	[Eubacterium]_hallii_group	3	Rare
External surface	[Eubacterium]_xylanophilum_group	3	Rare
External surface	[Ruminococcus]_gauvreauii_group	2	Rare
External surface	[Ruminococcus]_torques_group	3	Rare
External surface	0319-6G20	1	Rare
External surface	Abiotrophia	1	Rare
External surface	Acetitomaculum	1	Rare
External surface	Acidibacter	1	Rare
External surface	Acinetobacter	13	Ubiquitous	Possible contaminant
External surface	Actinobacillus	1	Rare
External surface	Actinomadura	1	Rare
External surface	Actinomyces	4	Rare
External surface	AD3	1	Rare
External surface	Aerococcus	3	Rare
External surface	Aerosphaera	1	Rare
External surface	Aggregatibacter	2	Rare
External surface	Akkermansia	3	Rare	Likely contaminant
External surface	Alistipes	6	Moderate	Possible contaminant
External surface	Alloiococcus	2	Rare
External surface	Alloprevotella	3	Rare
External surface	Anaerococcus	9	Moderate
External surface	Anaerosporobacter	2	Rare
External surface	Anaerovibrio	1	Rare
External surface	Anoxybacillus	3	Rare
External surface	Aquabacterium	1	Rare
External surface	Atopobium	3	Rare
External surface	Atopostipes	1	Rare
External surface	Bacillus	5	Moderate	Possible contaminant
External surface	Bacteroides	20	Ubiquitous	Likely contaminant
External surface	Bacteroidetes_BD2-2	1	Rare
External surface	Bdellovibrio	2	Rare
External surface	Bifidobacterium	6	Moderate
External surface	Blautia	4	Rare
External surface	Bradyrhizobium	1	Rare
External surface	CAG-352	5	Moderate	Possible contaminant
External surface	Candidatus_Obscuribacter	2	Rare
External surface	Candidatus_Saccharimonas	2	Rare
External surface	Candidatus_Udaeobacter	1	Rare
External surface	Capnocytophaga	1	Rare
External surface	Cardiobacterium	1	Rare
External surface	Carnobacterium	1	Rare
External surface	Chitinophaga	1	Rare
External surface	Chloroplast	5	Moderate
External surface	Christensenellaceae_R-7_group	8	Moderate
External surface	Chryseobacterium	1	Rare
External surface	Cloacibacterium	2	Rare
External surface	Clostridia_UCG-014	8	Moderate
External surface	Clostridia_vadinBB60_group	6	Moderate
External surface	Clostridioides	1	Rare
External surface	Clostridium_sensu_stricto_1	8	Moderate
External surface	Colidextribacter	3	Rare	Likely contaminant
External surface	Conchiformibius	1	Rare
External surface	Coprococcus	1	Rare
External surface	Corynebacterium	17	Ubiquitous	Possible contaminant
External surface	Craurococcus-Caldovatus	1	Rare
External surface	Cupriavidus	1	Rare
External surface	Cutibacterium	24	Ubiquitous
External surface	Deinococcus	1	Rare
External surface	Delftia	1	Rare
External surface	Devosia	1	Rare
External surface	Dialister	1	Rare
External surface	Dietzia	2	Rare
External surface	Dokdonella	1	Rare
External surface	Dorea	1	Rare
External surface	Dubosiella	1	Rare
External surface	Enhydrobacter	1	Rare
External surface	Enterococcus	1	Rare
External surface	Erysipelotrichaceae_UCG-003	2	Rare	Possible contaminant
External surface	Escherichia-Shigella	6	Moderate
External surface	Exiguobacterium	1	Rare
External surface	Facklamia	2	Rare
External surface	Faecalibacterium	4	Rare
External surface	Faecalibaculum	3	Rare
External surface	Faecalitalea	1	Rare
External surface	Family_XIII_AD3011_group	2	Rare
External surface	Fenollaria	4	Rare
External surface	Finegoldia	8	Moderate	Likely contaminant
External surface	Fusicatenibacter	2	Rare	Likely contaminant
External surface	Fusobacterium	2	Rare
External surface	Gaiella	1	Rare
External surface	Gardnerella	1	Rare
External surface	Gastranaerophilales	2	Rare
External surface	Gemella	3	Rare
External surface	Geobacillus	2	Rare	Possible contaminant
External surface	Gitt-GS-136	1	Rare
External surface	Granulicatella	1	Rare
External surface	Haemophilus	4	Rare
External surface	Haliangium	1	Rare
External surface	Helicobacter	1	Rare
External surface	HSB_OF53-F07	1	Rare
External surface	Hydrogenoanaerobacterium	1	Rare
External surface	Ignavigranum	1	Rare
External surface	IMCC26256	2	Rare
External surface	Incertae_Sedis	3	Rare
External surface	Jeotgalibaca	2	Rare
External surface	Jeotgalicoccus	2	Rare
External surface	Kocuria	1	Rare
External surface	Kytococcus	1	Rare
External surface	Lachnoanaerobaculum	1	Rare
External surface	Lachnoclostridium	4	Rare	Likely contaminant
External surface	Lachnospiraceae_AC2044_group	3	Rare
External surface	Lachnospiraceae_FCS020_group	1	Rare
External surface	Lachnospiraceae_NK3A20_group	4	Rare
External surface	Lachnospiraceae_NK4A136_group	11	Moderate
External surface	Lachnospiraceae_UCG-001	3	Rare
External surface	Lactobacillus	13	Ubiquitous
External surface	Lactococcus	4	Rare
External surface	Lautropia	4	Rare
External surface	Lawsonella	4	Rare
External surface	Leptotrichia	1	Rare
External surface	Leucobacter	1	Rare
External surface	Limnobacter	1	Rare
External surface	Longimicrobium	1	Rare
External surface	Luteimonas	2	Rare
External surface	Lysinibacillus	2	Rare
External surface	Mageibacillus	1	Rare
External surface	Marvinbryantia	1	Rare
External surface	Massilia	3	Rare
External surface	MB-A2-108	1	Rare
External surface	Megamonas	1	Rare
External surface	Methanobrevibacter	4	Rare
External surface	Methanocorpusculum	1	Rare
External surface	Methanosphaera	1	Rare
External surface	Methylobacterium-Methylorubrum	1	Rare
External surface	Methyloligellaceae	1	Rare
External surface	Methyloversatilis	1	Rare
External surface	Micrococcus	2	Rare	Likely contaminant
External surface	Mogibacterium	6	Moderate
External surface	Moheibacter	1	Rare
External surface	Monoglobus	4	Rare
External surface	Mucispirillum	2	Rare
External surface	Mumia	1	Rare
External surface	Muribaculaceae	10	Moderate	Likely contaminant
External surface	Muribaculum	1	Rare
External surface	Mycobacterium	2	Rare	Likely contaminant
External surface	Mycoplasma	13	Ubiquitous
External surface	Negativicoccus	1	Rare
External surface	Neisseria	3	Rare
External surface	NK4A214_group	5	Moderate
External surface	Nocardioides	2	Rare
External surface	Nocardiopsis	2	Rare
External surface	Noviherbaspirillum	1	Rare
External surface	Odoribacter	1	Rare
External surface	OLB12	1	Rare
External surface	Oscillibacter	8	Moderate	Likely contaminant
External surface	Oscillospira	1	Rare
External surface	p-2534-18B5_gut_group	1	Rare
External surface	Paeniclostridium	4	Rare
External surface	Parabacteroides	1	Rare
External surface	Paracoccus	1	Rare
External surface	Paraprevotella	1	Rare
External surface	Parasutterella	1	Rare
External surface	Pelagibacterium	1	Rare
External surface	Peptoniphilus	6	Moderate
External surface	Phascolarctobacterium	2	Rare
External surface	Phoenicibacter	1	Rare
External surface	Phreatobacter	1	Rare
External surface	Porphyrobacter	1	Rare
External surface	Porphyromonas	1	Rare
External surface	Prevotella	10	Moderate
External surface	Prevotellaceae_UCG-001	4	Rare
External surface	Prevotellaceae_UCG-003	1	Rare
External surface	Prevotellaceae_UCG-004	3	Rare
External surface	Prosthecobacter	1	Rare
External surface	Proteiniphilum	1	Rare
External surface	Pseudogracilibacillus	6	Moderate	Likely contaminant
External surface	Pseudomonas	7	Moderate
External surface	Pseudonocardia	1	Rare
External surface	Psychrobacter	11	Moderate
External surface	RB41	1	Rare
External surface	Reyranella	1	Rare
External surface	RF39	8	Moderate
External surface	Rhodococcus	1	Rare
External surface	Rikenellaceae_RC9_gut_group	4	Rare	Likely contaminant
External surface	Romboutsia	3	Rare
External surface	Roseburia	5	Moderate	Likely contaminant
External surface	Roseomonas	1	Rare
External surface	Rothia	3	Rare
External surface	Rubrobacter	1	Rare
External surface	Ruminiclostridium	1	Rare
External surface	Ruminobacter	1	Rare
External surface	Ruminococcus	1	Rare
External surface	S0134_terrestrial_group	1	Rare
External surface	Saccharimonadaceae	1	Rare
External surface	Saccharofermentans	3	Rare	Likely contaminant
External surface	Salinicoccus	1	Rare
External surface	Selenomonas	1	Rare
External surface	Sharpea	1	Rare
External surface	Shewanella	1	Rare
External surface	SJA-15	1	Rare
External surface	Sneathia	1	Rare
External surface	Solirubrobacter	1	Rare
External surface	Sphingobium	1	Rare
External surface	Sporosarcina	2	Rare
External surface	Staphylococcus	21	Ubiquitous
External surface	Streptococcus	19	Ubiquitous
External surface	Subdoligranulum	1	Rare
External surface	Syner-01	1	Rare
External surface	Tissierella	1	Rare
External surface	Treponema	4	Rare	Possible contaminant
External surface	Turicibacter	2	Rare
External surface	Tuzzerella	1	Rare
External surface	UCG-002	4	Rare
External surface	UCG-005	12	Moderate
External surface	UCG-010	9	Moderate
External surface	uncultured	17	Ubiquitous	Likely contaminant
External surface	Veillonella	7	Moderate
External surface	Verticiella	1	Rare
External surface	WCHB1-41	1	Rare
External surface	Weissella	2	Rare
External surface	Xanthomonas	2	Rare
Uterine body	[Eubacterium]_coprostanoligenes_group	4	Rare	Likely contaminant
Uterine body	[Eubacterium]_eligens_group	1	Rare
Uterine body	[Eubacterium]_xylanophilum_group	1	Rare
Uterine body	[Ruminococcus]_gauvreauii_group	1	Rare
Uterine body	[Ruminococcus]_gnavus_group	1	Rare
Uterine body	[Ruminococcus]_torques_group	2	Rare
Uterine body	67-14	1	Rare
Uterine body	A2	1	Rare
Uterine body	Abiotrophia	1	Rare
Uterine body	Acholeplasma	1	Rare
Uterine body	Acidibacter	2	Rare
Uterine body	Acinetobacter	13	Ubiquitous	Possible contaminant
Uterine body	Actinobacillus	1	Rare
Uterine body	Actinomyces	8	Moderate
Uterine body	Actinomycetospora	1	Rare
Uterine body	Agathobacter	2	Rare
Uterine body	AKAU3644	1	Rare
Uterine body	Akkermansia	1	Rare	Likely contaminant
Uterine body	AKYH767	1	Rare
Uterine body	Alistipes	5	Moderate	Possible contaminant
Uterine body	Alloiococcus	2	Rare
Uterine body	Allorhizobium-Neorhizobium-Pararhizobium-Rhizob	1	Rare
Uterine body	Anaerococcus	5	Moderate
Uterine body	Anaerostipes	1	Rare
Uterine body	Anaerotruncus	1	Rare
Uterine body	Atopobium	2	Rare
Uterine body	Bacillus	4	Rare	Possible contaminant
Uterine body	Bacteroides	16	Ubiquitous	Likely contaminant
Uterine body	Barnesiella	1	Rare
Uterine body	Bifidobacterium	3	Rare
Uterine body	Blautia	7	Moderate
Uterine body	Brachybacterium	1	Rare
Uterine body	Bradyrhizobium	1	Rare
Uterine body	Brevundimonas	1	Rare
Uterine body	Butyricicoccus	1	Rare
Uterine body	CAG-352	1	Rare	Possible contaminant
Uterine body	Chloroplast	3	Rare
Uterine body	Christensenellaceae_R-7_group	1	Rare
Uterine body	Cloacibacterium	1	Rare
Uterine body	Clostridia_UCG-014	2	Rare
Uterine body	Clostridium_sensu_stricto_1	3	Rare
Uterine body	Colidextribacter	1	Rare	Likely contaminant
Uterine body	Conchiformibius	1	Rare
Uterine body	Corynebacterium	13	Ubiquitous	Possible contaminant
Uterine body	Cutibacterium	23	Ubiquitous
Uterine body	Dactylosporangium	1	Rare
Uterine body	Dialister	3	Rare
Uterine body	Dorea	1	Rare
Uterine body	Ellin6055	1	Rare
Uterine body	Ellin6067	1	Rare
Uterine body	Enterococcus	1	Rare
Uterine body	Erysipelatoclostridium	1	Rare
Uterine body	Erysipelotrichaceae_UCG-003	2	Rare	Possible contaminant
Uterine body	Escherichia-Shigella	7	Moderate
Uterine body	Faecalibaculum	1	Rare
Uterine body	Fenollaria	1	Rare
Uterine body	Finegoldia	1	Rare	Likely contaminant
Uterine body	Flaviflexus	1	Rare
Uterine body	Flavobacterium	1	Rare
Uterine body	Fusicatenibacter	1	Rare	Likely contaminant
Uterine body	Fusobacterium	2	Rare
Uterine body	Gardnerella	1	Rare
Uterine body	Gemella	1	Rare
Uterine body	Geobacillus	1	Rare	Possible contaminant
Uterine body	Gitt-GS-136	1	Rare
Uterine body	Gracilibacteria	1	Rare
Uterine body	Haemophilus	2	Rare
Uterine body	Halococcus	1	Rare
Uterine body	Helicobacter	1	Rare
Uterine body	Incertae_Sedis	1	Rare
Uterine body	Intestinimonas	1	Rare
Uterine body	KD4-96	1	Rare
Uterine body	Kingella	1	Rare
Uterine body	Kocuria	1	Rare
Uterine body	Lachnoanaerobaculum	1	Rare
Uterine body	Lachnoclostridium	1	Rare	Likely contaminant
Uterine body	Lachnospiraceae_NK4A136_group	11	Moderate
Uterine body	Lachnospiraceae_UCG-009	1	Rare
Uterine body	Lachnospiraceae_XPB1014_group	2	Rare
Uterine body	Lactobacillus	10	Moderate
Uterine body	Lactococcus	3	Rare
Uterine body	Lawsonella	1	Rare
Uterine body	Legionella	1	Rare
Uterine body	Leucobacter	1	Rare
Uterine body	Marinococcus	1	Rare
Uterine body	Megamonas	3	Rare
Uterine body	Microbacteriaceae	1	Rare
Uterine body	Micrococcus	4	Rare	Likely contaminant
Uterine body	Mitochondria	2	Rare
Uterine body	Mogibacterium	1	Rare
Uterine body	Moheibacter	1	Rare
Uterine body	Mumia	1	Rare
Uterine body	Muribaculaceae	18	Ubiquitous	Likely contaminant
Uterine body	Muribaculum	3	Rare
Uterine body	Mycoplasma	11	Moderate
Uterine body	Neisseria	1	Rare
Uterine body	Nitrospira	1	Rare
Uterine body	NK4A214_group	1	Rare
Uterine body	Nocardiopsis	2	Rare
Uterine body	Oceanobacillus	1	Rare
Uterine body	Oscillibacter	3	Rare	Likely contaminant
Uterine body	Papillibacter	1	Rare
Uterine body	Parabacteroides	1	Rare
Uterine body	Paracoccus	1	Rare
Uterine body	Pedomicrobium	1	Rare
Uterine body	Peptoniphilus	2	Rare
Uterine body	Phascolarctobacterium	1	Rare
Uterine body	Phreatobacter	1	Rare
Uterine body	Porphyromonas	1	Rare
Uterine body	Prevotella	3	Rare
Uterine body	Pseudogracilibacillus	3	Rare	Likely contaminant
Uterine body	Pseudolabrys	2	Rare
Uterine body	Pseudomonas	7	Moderate
Uterine body	Psychrobacter	1	Rare
Uterine body	Psychroglaciecola	1	Rare
Uterine body	RF39	2	Rare
Uterine body	Rhodococcus	1	Rare
Uterine body	Rikenellaceae_RC9_gut_group	4	Rare	Likely contaminant
Uterine body	Romboutsia	1	Rare
Uterine body	Roseburia	2	Rare	Likely contaminant
Uterine body	Rothia	3	Rare
Uterine body	Ruania	1	Rare
Uterine body	Ruminococcus	3	Rare
Uterine body	Saccharofermentans	3	Rare	Likely contaminant
Uterine body	Sneathia	1	Rare
Uterine body	Solibacillus	1	Rare
Uterine body	Sphingobacterium	1	Rare
Uterine body	Sphingomonas	3	Rare
Uterine body	Staphylococcus	18	Ubiquitous
Uterine body	Streptococcus	12	Moderate
Uterine body	Subdoligranulum	1	Rare
Uterine body	Treponema	1	Rare	Possible contaminant
Uterine body	UCG-002	3	Rare
Uterine body	UCG-005	2	Rare
Uterine body	UCG-008	1	Rare
Uterine body	UCG-010	3	Rare
Uterine body	uncultured	12	Moderate	Likely contaminant
Uterine body	Veillonella	6	Moderate
Uterine body	Vicinamibacteraceae	1	Rare
Uterine body	Vulcaniibacterium	1	Rare
Uterine body	WCHB1-41	2	Rare
Uterine horn (CL)	[Eubacterium]_coprostanoligenes_group	5	Moderate	Likely contaminant
Uterine horn (CL)	[Ruminococcus]_gnavus_group	1	Rare
Uterine horn (CL)	[Ruminococcus]_torques_group	2	Rare
Uterine horn (CL)	0319-6G20	1	Rare
Uterine horn (CL)	Abiotrophia	2	Rare
Uterine horn (CL)	Absconditabacteriales_(SR1)	1	Rare
Uterine horn (CL)	Acetatifactor	1	Rare
Uterine horn (CL)	Acetitomaculum	1	Rare
Uterine horn (CL)	Acinetobacter	15	Ubiquitous	Possible contaminant
Uterine horn (CL)	Actinobacillus	1	Rare
Uterine horn (CL)	Actinomyces	6	Moderate
Uterine horn (CL)	Actinoplanes	1	Rare
Uterine horn (CL)	Aerococcus	1	Rare
Uterine horn (CL)	Aerosphaera	1	Rare
Uterine horn (CL)	Agathobacter	1	Rare
Uterine horn (CL)	Aggregatibacter	1	Rare
Uterine horn (CL)	Akkermansia	2	Rare	Likely contaminant
Uterine horn (CL)	Alistipes	8	Moderate	Possible contaminant
Uterine horn (CL)	Allobaculum	2	Rare
Uterine horn (CL)	Alloprevotella	2	Rare
Uterine horn (CL)	Anaerococcus	10	Moderate
Uterine horn (CL)	Anaeroplasma	1	Rare
Uterine horn (CL)	Anaerovibrio	1	Rare
Uterine horn (CL)	Anoxybacillus	1	Rare
Uterine horn (CL)	ASF356	1	Rare
Uterine horn (CL)	Atopostipes	2	Rare
Uterine horn (CL)	Aureimonas	1	Rare
Uterine horn (CL)	Bacillus	1	Rare	Possible contaminant
Uterine horn (CL)	Bacteroides	16	Ubiquitous	Likely contaminant
Uterine horn (CL)	Bergeyella	2	Rare
Uterine horn (CL)	Bifidobacterium	2	Rare
Uterine horn (CL)	Blastococcus	2	Rare
Uterine horn (CL)	Blautia	6	Moderate
Uterine horn (CL)	Brachybacterium	1	Rare
Uterine horn (CL)	Bradyrhizobium	2	Rare
Uterine horn (CL)	Brevibacterium	1	Rare
Uterine horn (CL)	Brevundimonas	1	Rare
Uterine horn (CL)	CAG-352	2	Rare	Possible contaminant
Uterine horn (CL)	Caldalkalibacillus	1	Rare
Uterine horn (CL)	Campylobacter	1	Rare
Uterine horn (CL)	Candidatus_Obscuribacter	2	Rare
Uterine horn (CL)	Candidatus_Saccharimonas	1	Rare
Uterine horn (CL)	Candidatus_Udaeobacter	1	Rare
Uterine horn (CL)	Capnocytophaga	1	Rare
Uterine horn (CL)	Cardiobacterium	1	Rare
Uterine horn (CL)	Catenibacterium	1	Rare
Uterine horn (CL)	Caviibacter	1	Rare
Uterine horn (CL)	Cellulosilyticum	1	Rare
Uterine horn (CL)	Cellulosimicrobium	1	Rare
Uterine horn (CL)	Chloroplast	1	Rare
Uterine horn (CL)	Christensenellaceae_R-7_group	4	Rare
Uterine horn (CL)	Cloacibacterium	4	Rare
Uterine horn (CL)	Clostridia_UCG-014	4	Rare
Uterine horn (CL)	Clostridia_vadinBB60_group	2	Rare
Uterine horn (CL)	Clostridium_sensu_stricto_1	4	Rare
Uterine horn (CL)	Colidextribacter	4	Rare	Likely contaminant
Uterine horn (CL)	Coprococcus	1	Rare
Uterine horn (CL)	Coriobacteriaceae_UCG-002	1	Rare
Uterine horn (CL)	Corynebacterium	9	Moderate	Possible contaminant
Uterine horn (CL)	Cupriavidus	2	Rare
Uterine horn (CL)	Cutibacterium	24	Ubiquitous
Uterine horn (CL)	Defluviitaleaceae_UCG-011	1	Rare
Uterine horn (CL)	Desulfovibrio	1	Rare
Uterine horn (CL)	Devosia	2	Rare
Uterine horn (CL)	dgA-11_gut_group	1	Rare
Uterine horn (CL)	Dialister	2	Rare
Uterine horn (CL)	Dorea	3	Rare
Uterine horn (CL)	Dubosiella	1	Rare
Uterine horn (CL)	Enhydrobacter	2	Rare
Uterine horn (CL)	Enterococcus	3	Rare
Uterine horn (CL)	Erysipelotrichaceae	1	Rare
Uterine horn (CL)	Erysipelotrichaceae_UCG-003	2	Rare	Possible contaminant
Uterine horn (CL)	Escherichia-Shigella	8	Moderate
Uterine horn (CL)	Exiguobacterium	1	Rare
Uterine horn (CL)	F082	1	Rare
Uterine horn (CL)	Facklamia	1	Rare
Uterine horn (CL)	Faecalibaculum	5	Moderate
Uterine horn (CL)	Family_XIII_AD3011_group	1	Rare
Uterine horn (CL)	Family_XIII_UCG-001	1	Rare
Uterine horn (CL)	Fastidiosipila	1	Rare
Uterine horn (CL)	Fenollaria	2	Rare
Uterine horn (CL)	Ferruginibacter	1	Rare
Uterine horn (CL)	Fibrobacter	2	Rare
Uterine horn (CL)	Filifactor	1	Rare
Uterine horn (CL)	Finegoldia	4	Rare	Likely contaminant
Uterine horn (CL)	Frisingicoccus	1	Rare
Uterine horn (CL)	Fusicatenibacter	2	Rare	Likely contaminant
Uterine horn (CL)	Fusobacterium	1	Rare
Uterine horn (CL)	Garicola	1	Rare
Uterine horn (CL)	GCA-900066575	2	Rare
Uterine horn (CL)	Gemella	1	Rare
Uterine horn (CL)	Geobacillus	2	Rare	Possible contaminant
Uterine horn (CL)	Granulicatella	3	Rare
Uterine horn (CL)	Haemophilus	8	Moderate
Uterine horn (CL)	Helcococcus	1	Rare
Uterine horn (CL)	Histophilus	1	Rare
Uterine horn (CL)	IheB3-7	1	Rare
Uterine horn (CL)	Incertae_Sedis	5	Moderate
Uterine horn (CL)	Jeotgalibaca	2	Rare
Uterine horn (CL)	Jeotgalicoccus	1	Rare
Uterine horn (CL)	JG30-KF-CM45	1	Rare
Uterine horn (CL)	KD4-96	1	Rare
Uterine horn (CL)	Kocuria	1	Rare
Uterine horn (CL)	Lachnoclostridium	2	Rare	Likely contaminant
Uterine horn (CL)	Lachnospiraceae_AC2044_group	1	Rare
Uterine horn (CL)	Lachnospiraceae_FCS020_group	1	Rare
Uterine horn (CL)	Lachnospiraceae_NK3A20_group	1	Rare
Uterine horn (CL)	Lachnospiraceae_NK4A136_group	9	Moderate
Uterine horn (CL)	Lachnospiraceae_UCG-001	1	Rare
Uterine horn (CL)	Lactobacillus	11	Moderate
Uterine horn (CL)	Lactococcus	2	Rare
Uterine horn (CL)	Lautropia	1	Rare
Uterine horn (CL)	Lawsonella	2	Rare
Uterine horn (CL)	Leptotrichia	2	Rare
Uterine horn (CL)	Methanobrevibacter	1	Rare
Uterine horn (CL)	Methylobacterium-Methylorubrum	1	Rare
Uterine horn (CL)	Methylophilus	1	Rare
Uterine horn (CL)	Microbacteriaceae	1	Rare
Uterine horn (CL)	Micrococcus	3	Rare	Likely contaminant
Uterine horn (CL)	Mitochondria	1	Rare
Uterine horn (CL)	Mucispirillum	1	Rare
Uterine horn (CL)	Muribaculaceae	17	Ubiquitous	Likely contaminant
Uterine horn (CL)	Muribaculum	1	Rare
Uterine horn (CL)	Mycobacterium	2	Rare	Likely contaminant
Uterine horn (CL)	Mycoplasma	7	Moderate
Uterine horn (CL)	Nannocystis	1	Rare
Uterine horn (CL)	Negativicoccus	1	Rare
Uterine horn (CL)	Neisseria	1	Rare
Uterine horn (CL)	NK4A214_group	3	Rare
Uterine horn (CL)	Nocardioides	1	Rare
Uterine horn (CL)	Nosocomiicoccus	1	Rare
Uterine horn (CL)	Opitutus	1	Rare
Uterine horn (CL)	Oribacterium	2	Rare
Uterine horn (CL)	Oscillibacter	2	Rare	Likely contaminant
Uterine horn (CL)	p-251-o5	2	Rare
Uterine horn (CL)	Pantoea	1	Rare
Uterine horn (CL)	Parabacteroides	1	Rare
Uterine horn (CL)	Paraprevotella	1	Rare
Uterine horn (CL)	Parvimonas	1	Rare
Uterine horn (CL)	Pedobacter	2	Rare
Uterine horn (CL)	Peptoniphilus	4	Rare
Uterine horn (CL)	Phascolarctobacterium	1	Rare
Uterine horn (CL)	Phaselicystis	2	Rare
Uterine horn (CL)	Porphyromonas	2	Rare
Uterine horn (CL)	Prevotella	6	Moderate
Uterine horn (CL)	Pseudomonas	3	Rare
Uterine horn (CL)	Pseudopropionibacterium	1	Rare
Uterine horn (CL)	Psychrobacter	2	Rare
Uterine horn (CL)	Pygmaiobacter	1	Rare
Uterine horn (CL)	RF39	5	Moderate
Uterine horn (CL)	Rikenellaceae_RC9_gut_group	4	Rare	Likely contaminant
Uterine horn (CL)	Romboutsia	3	Rare
Uterine horn (CL)	Roseburia	4	Rare	Likely contaminant
Uterine horn (CL)	Rothia	3	Rare
Uterine horn (CL)	Ruminococcus	4	Rare
Uterine horn (CL)	Saccharimonadaceae	2	Rare
Uterine horn (CL)	Saccharimonadales	1	Rare
Uterine horn (CL)	Saccharofermentans	2	Rare	Likely contaminant
Uterine horn (CL)	Schlegelella	2	Rare
Uterine horn (CL)	Solibacillus	1	Rare
Uterine horn (CL)	SP3-e08	1	Rare
Uterine horn (CL)	Sphingomonas	1	Rare
Uterine horn (CL)	Sporosarcina	2	Rare
Uterine horn (CL)	Staphylococcus	20	Ubiquitous
Uterine horn (CL)	Stenotrophomonas	1	Rare
Uterine horn (CL)	Streptococcus	13	Ubiquitous
Uterine horn (CL)	Tepidimonas	2	Rare
Uterine horn (CL)	Thermicanus	1	Rare
Uterine horn (CL)	TM7x	1	Rare
Uterine horn (CL)	Treponema	3	Rare	Possible contaminant
Uterine horn (CL)	Trueperella	1	Rare
Uterine horn (CL)	Turicibacter	1	Rare
Uterine horn (CL)	UCG-002	5	Moderate
Uterine horn (CL)	UCG-005	5	Moderate
Uterine horn (CL)	UCG-010	4	Rare
Uterine horn (CL)	UCG-012	1	Rare
Uterine horn (CL)	uncultured	10	Moderate	Likely contaminant
Uterine horn (CL)	vadinHA49	2	Rare
Uterine horn (CL)	Veillonella	4	Rare
Uterine horn (CL)	WCHB1-41	2	Rare
Uterine horn (CL)	Weissella	1	Rare
Uterine horn (non-CL)	[Eubacterium]_brachy_group	1	Rare
Uterine horn (non-CL)	[Eubacterium]_coprostanoligenes_group	9	Moderate	Likely contaminant
Uterine horn (non-CL)	[Eubacterium]_nodatum_group	1	Rare
Uterine horn (non-CL)	[Eubacterium]_ruminantium_group	1	Rare
Uterine horn (non-CL)	[Eubacterium]_ventriosum_group	1	Rare
Uterine horn (non-CL)	[Ruminococcus]_torques_group	2	Rare
Uterine horn (non-CL)	Abiotrophia	4	Rare
Uterine horn (non-CL)	Absconditabacteriales_(SR1)	2	Rare
Uterine horn (non-CL)	Acinetobacter	13	Ubiquitous	Possible contaminant
Uterine horn (non-CL)	Actinobacillus	2	Rare
Uterine horn (non-CL)	Actinomyces	6	Moderate
Uterine horn (non-CL)	Actinomycetospora	1	Rare
Uterine horn (non-CL)	Aggregatibacter	3	Rare
Uterine horn (non-CL)	Akkermansia	2	Rare	Likely contaminant
Uterine horn (non-CL)	Alishewanella	1	Rare
Uterine horn (non-CL)	Alistipes	3	Rare	Possible contaminant
Uterine horn (non-CL)	Allobaculum	2	Rare
Uterine horn (non-CL)	Alloiococcus	1	Rare
Uterine horn (non-CL)	Alloprevotella	4	Rare
Uterine horn (non-CL)	Anaerococcus	3	Rare
Uterine horn (non-CL)	Anaeroplasma	1	Rare
Uterine horn (non-CL)	Anaerosporobacter	1	Rare
Uterine horn (non-CL)	Anaerostipes	1	Rare
Uterine horn (non-CL)	Anoxybacillus	1	Rare
Uterine horn (non-CL)	Aquicella	1	Rare
Uterine horn (non-CL)	ASF356	1	Rare
Uterine horn (non-CL)	Atopostipes	1	Rare
Uterine horn (non-CL)	Bacillus	4	Rare	Possible contaminant
Uterine horn (non-CL)	Bacteroidales_RF16_group	1	Rare
Uterine horn (non-CL)	Bacteroides	20	Ubiquitous	Likely contaminant
Uterine horn (non-CL)	Barnesiella	1	Rare
Uterine horn (non-CL)	Bergeyella	2	Rare
Uterine horn (non-CL)	Bifidobacterium	1	Rare
Uterine horn (non-CL)	Blastocatella	1	Rare
Uterine horn (non-CL)	Blastococcus	1	Rare
Uterine horn (non-CL)	Blautia	6	Moderate
Uterine horn (non-CL)	Brachybacterium	1	Rare
Uterine horn (non-CL)	Brevibacterium	1	Rare
Uterine horn (non-CL)	Butyricicoccus	1	Rare
Uterine horn (non-CL)	CAG-352	1	Rare	Possible contaminant
Uterine horn (non-CL)	Campylobacter	3	Rare
Uterine horn (non-CL)	Candidatus_Saccharimonas	3	Rare
Uterine horn (non-CL)	Candidatus_Stoquefichus	1	Rare
Uterine horn (non-CL)	Capnocytophaga	1	Rare
Uterine horn (non-CL)	Caviibacter	3	Rare
Uterine horn (non-CL)	Chloroplast	5	Moderate
Uterine horn (non-CL)	Christensenellaceae_R-7_group	4	Rare
Uterine horn (non-CL)	Chryseobacterium	1	Rare
Uterine horn (non-CL)	Cloacibacterium	1	Rare
Uterine horn (non-CL)	Clostridia_UCG-014	5	Moderate
Uterine horn (non-CL)	Clostridia_vadinBB60_group	3	Rare
Uterine horn (non-CL)	Clostridium_sensu_stricto_1	2	Rare
Uterine horn (non-CL)	Colidextribacter	4	Rare	Likely contaminant
Uterine horn (non-CL)	Collinsella	2	Rare
Uterine horn (non-CL)	Coprococcus	2	Rare
Uterine horn (non-CL)	Corynebacterium	13	Ubiquitous	Possible contaminant
Uterine horn (non-CL)	Curtobacterium	1	Rare
Uterine horn (non-CL)	Cutibacterium	22	Ubiquitous
Uterine horn (non-CL)	Desulfovibrio	3	Rare
Uterine horn (non-CL)	Dialister	3	Rare
Uterine horn (non-CL)	Dietzia	2	Rare
Uterine horn (non-CL)	Dongia	1	Rare
Uterine horn (non-CL)	Enhydrobacter	1	Rare
Uterine horn (non-CL)	Enterococcus	1	Rare
Uterine horn (non-CL)	Enterorhabdus	3	Rare
Uterine horn (non-CL)	Erysipelatoclostridium	1	Rare
Uterine horn (non-CL)	Erysipelotrichaceae_UCG-003	1	Rare	Possible contaminant
Uterine horn (non-CL)	Escherichia-Shigella	5	Moderate
Uterine horn (non-CL)	F0058	2	Rare
Uterine horn (non-CL)	Faecalibacterium	3	Rare
Uterine horn (non-CL)	Faecalibaculum	5	Moderate
Uterine horn (non-CL)	Fenollaria	1	Rare
Uterine horn (non-CL)	Ferruginibacter	1	Rare
Uterine horn (non-CL)	Fibrobacter	2	Rare
Uterine horn (non-CL)	Finegoldia	3	Rare	Likely contaminant
Uterine horn (non-CL)	Flavonifractor	1	Rare
Uterine horn (non-CL)	Fusibacter	1	Rare
Uterine horn (non-CL)	Fusicatenibacter	4	Rare	Likely contaminant
Uterine horn (non-CL)	Fusobacterium	6	Moderate
Uterine horn (non-CL)	Gaiella	1	Rare
Uterine horn (non-CL)	Gardnerella	1	Rare
Uterine horn (non-CL)	GCA-900066575	1	Rare
Uterine horn (non-CL)	Gemella	7	Moderate
Uterine horn (non-CL)	Geobacter	1	Rare
Uterine horn (non-CL)	Granulicatella	5	Moderate
Uterine horn (non-CL)	Haemophilus	7	Moderate
Uterine horn (non-CL)	Helicobacter	1	Rare
Uterine horn (non-CL)	IMCC26256	1	Rare
Uterine horn (non-CL)	Incertae_Sedis	1	Rare
Uterine horn (non-CL)	Intestinimonas	1	Rare
Uterine horn (non-CL)	Jeotgalicoccus	1	Rare
Uterine horn (non-CL)	Kineococcus	1	Rare
Uterine horn (non-CL)	Kingella	1	Rare
Uterine horn (non-CL)	Kocuria	1	Rare
Uterine horn (non-CL)	Lachnoclostridium	4	Rare	Likely contaminant
Uterine horn (non-CL)	Lachnospiraceae_AC2044_group	2	Rare
Uterine horn (non-CL)	Lachnospiraceae_FCS020_group	2	Rare
Uterine horn (non-CL)	Lachnospiraceae_NK4A136_group	5	Moderate
Uterine horn (non-CL)	Lachnospiraceae_UCG-001	2	Rare
Uterine horn (non-CL)	Lachnospiraceae_UCG-006	1	Rare
Uterine horn (non-CL)	Lachnospiraceae_UCG-009	1	Rare
Uterine horn (non-CL)	Lactobacillus	8	Moderate
Uterine horn (non-CL)	Lactococcus	2	Rare
Uterine horn (non-CL)	Lautropia	4	Rare
Uterine horn (non-CL)	Lawsonella	1	Rare
Uterine horn (non-CL)	Legionella	1	Rare
Uterine horn (non-CL)	Leptotrichia	3	Rare
Uterine horn (non-CL)	Leucobacter	2	Rare
Uterine horn (non-CL)	Marvinbryantia	2	Rare
Uterine horn (non-CL)	Megamonas	1	Rare
Uterine horn (non-CL)	Methanobacterium	1	Rare
Uterine horn (non-CL)	Methanobrevibacter	3	Rare
Uterine horn (non-CL)	Methylobacterium-Methylorubrum	2	Rare
Uterine horn (non-CL)	Microbacteriaceae	3	Rare
Uterine horn (non-CL)	Microbacterium	1	Rare
Uterine horn (non-CL)	Micrococcus	2	Rare	Likely contaminant
Uterine horn (non-CL)	Mogibacterium	2	Rare
Uterine horn (non-CL)	Monoglobus	1	Rare
Uterine horn (non-CL)	Mucilaginibacter	1	Rare
Uterine horn (non-CL)	Mucispirillum	2	Rare
Uterine horn (non-CL)	Muribaculaceae	19	Ubiquitous	Likely contaminant
Uterine horn (non-CL)	Muribaculum	1	Rare
Uterine horn (non-CL)	Mycobacterium	3	Rare	Likely contaminant
Uterine horn (non-CL)	Mycoplasma	13	Ubiquitous
Uterine horn (non-CL)	Neisseria	5	Moderate
Uterine horn (non-CL)	NK4A214_group	2	Rare
Uterine horn (non-CL)	Nocardioides	1	Rare
Uterine horn (non-CL)	Nocardiopsis	2	Rare
Uterine horn (non-CL)	Odoribacter	1	Rare
Uterine horn (non-CL)	Oribacterium	2	Rare
Uterine horn (non-CL)	Oscillibacter	4	Rare	Likely contaminant
Uterine horn (non-CL)	Oscillospira	1	Rare
Uterine horn (non-CL)	Paenibacillus	1	Rare
Uterine horn (non-CL)	Pajaroellobacter	2	Rare
Uterine horn (non-CL)	Paracoccus	1	Rare
Uterine horn (non-CL)	Peptoniphilus	2	Rare
Uterine horn (non-CL)	Peptostreptococcus	2	Rare
Uterine horn (non-CL)	Porphyromonas	3	Rare
Uterine horn (non-CL)	Prevotella	6	Moderate
Uterine horn (non-CL)	Prevotellaceae_UCG-001	1	Rare
Uterine horn (non-CL)	Pseudofulvimonas	1	Rare
Uterine horn (non-CL)	Pseudogracilibacillus	1	Rare	Likely contaminant
Uterine horn (non-CL)	Pseudomonas	1	Rare
Uterine horn (non-CL)	Pseudopropionibacterium	1	Rare
Uterine horn (non-CL)	Pseudoxanthomonas	1	Rare
Uterine horn (non-CL)	Reyranella	1	Rare
Uterine horn (non-CL)	RF39	1	Rare
Uterine horn (non-CL)	Rikenellaceae_RC9_gut_group	3	Rare	Likely contaminant
Uterine horn (non-CL)	Romboutsia	1	Rare
Uterine horn (non-CL)	Roseburia	6	Moderate	Likely contaminant
Uterine horn (non-CL)	Rothia	8	Moderate
Uterine horn (non-CL)	Ruminococcus	3	Rare
Uterine horn (non-CL)	Saccharimonadales	1	Rare
Uterine horn (non-CL)	Saccharofermentans	2	Rare	Likely contaminant
Uterine horn (non-CL)	Salinicoccus	1	Rare
Uterine horn (non-CL)	Selenomonas	1	Rare
Uterine horn (non-CL)	SP3-e08	1	Rare
Uterine horn (non-CL)	Sphingomonas	1	Rare
Uterine horn (non-CL)	Spirosoma	1	Rare
Uterine horn (non-CL)	Sporosarcina	1	Rare
Uterine horn (non-CL)	Staphylococcus	22	Ubiquitous
Uterine horn (non-CL)	Streptococcus	12	Moderate
Uterine horn (non-CL)	Tepidimonas	1	Rare
Uterine horn (non-CL)	Tepidiphilus	1	Rare
Uterine horn (non-CL)	TM7x	2	Rare
Uterine horn (non-CL)	Treponema	6	Moderate	Possible contaminant
Uterine horn (non-CL)	Truepera	1	Rare
Uterine horn (non-CL)	Turicibacter	2	Rare
Uterine horn (non-CL)	UCG-002	4	Rare
Uterine horn (non-CL)	UCG-005	4	Rare
Uterine horn (non-CL)	UCG-010	5	Moderate
Uterine horn (non-CL)	uncultured	13	Ubiquitous	Likely contaminant
Uterine horn (non-CL)	Varibaculum	1	Rare
Uterine horn (non-CL)	Veillonella	5	Moderate
Uterine horn (non-CL)	WCHB1-41	2	Rare

## Sheet: Supplementary Table 8
Supplementary Table 8. Genus, DF and Sums of Squares (SS) for model 1 (regression fit to a slope of -1) and DF and SS for model 2 (regression fit to a slope of 0), F ratio, and P-value for testing potential contaminant according to the method of Davis et al., 2018 (Study 2).
Genus	DF model 1 (-1)	SS model 1	DF model 2 (0)	SS model 2	F	P-value	Contamination
Oscillibacter	16	0.25591	16	4.83884	18.9084	1.89521e-07	Likely contaminant
[Eubacterium]_coprostanoligenes_group	27	1.87016	27	11.0555	5.91155	7.81868e-06	Likely contaminant
Saccharofermentans	9	0.50523	9	5.41694	10.7217	0.000796052	Likely contaminant
Fusicatenibacter	8	0.39233	8	5.01804	12.7904	0.0008093	Likely contaminant
Colidextribacter	11	0.47894	11	2.83822	5.92605	0.0032063	Likely contaminant
Bacteroides	71	10.5448	71	20.2927	1.92443	0.00322068	Likely contaminant
Finegoldia	15	1.95953	15	8.54182	4.35912	0.00354386	Likely contaminant
uncultured	51	6.45513	51	13.7712	2.13337	0.00389237	Likely contaminant
Akkermansia	7	0.41806	7	3.6855	8.81572	0.00511761	Likely contaminant
Pseudogracilibacillus	9	0.93731	9	5.54836	5.91945	0.00708925	Likely contaminant
Roseburia	16	1.60716	16	5.45504	3.39421	0.0096881	Likely contaminant
Micrococcus	10	0.40051	10	1.95884	4.89086	0.00969562	Likely contaminant
Lachnoclostridium	10	1.33059	10	5.83105	4.3823	0.0143174	Likely contaminant
Rikenellaceae_RC9_gut_group	14	1.5482	14	4.78096	3.08808	0.021598	Likely contaminant
Muribaculaceae	63	10.1685	63	15.6897	1.54297	0.0438371	Likely contaminant
Mycobacterium	6	0.21587	6	0.93206	4.31769	0.0491539	Likely contaminant
CAG-352	8	0.70774	8	2.24356	3.17003	0.0615309	Possible contaminant
Alistipes	21	2.34131	21	4.61018	1.96906	0.0642581	Possible contaminant
Corynebacterium	51	11.5786	51	17.416	1.50415	0.0741492	Possible contaminant
Treponema	13	1.64979	13	3.72012	2.25491	0.0779152	Possible contaminant
Erysipelotrichaceae_UCG-003	6	0.47738	6	1.65396	3.46466	0.0779964	Possible contaminant
Bacillus	13	1.1438	13	2.56213	2.24002	0.0795711	Possible contaminant
Geobacillus	4	0.20969	4	0.96616	4.60756	0.0840629	Possible contaminant
Acinetobacter	53	5.62188	53	8.10977	1.44254	0.0927872	Possible contaminant
Clostridia_UCG-014	18	3.01414	18	5.43826	1.80425	0.110106	No
RF39	15	1.44459	15	2.75714	1.9086	0.111095	No
Mogibacterium	8	0.57871	8	1.36506	2.3588	0.123106	No
Blautia	22	2.69613	22	4.4562	1.65281	0.123201	No
UCG-010	20	1.69973	20	2.79234	1.64281	0.137693	No
Mycoplasma	43	11.7938	43	16.4773	1.39711	0.138393	No
Candidatus_Saccharimonas	5	1.87871	5	5.07567	2.70168	0.14968	No
Peptoniphilus	13	1.87266	13	3.29285	1.75838	0.160663	No
Incertae_Sedis	9	1.02919	9	1.97876	1.92264	0.172154	No
Faecalibaculum	13	1.23807	13	2.08444	1.68362	0.179768	No
UCG-002	15	1.23218	15	1.96793	1.59711	0.187343	No
Leptotrichia	5	0.80327	5	1.73289	2.15729	0.209339	No
Sporosarcina	4	0.82799	4	1.92794	2.32846	0.216554	No
Lachnospiraceae_UCG-001	5	0.162	5	0.3346	2.06543	0.222471	No
Dialister	8	0.78645	8	1.3679	1.73933	0.225381	No
Lactobacillus	41	5.93117	41	7.30933	1.23236	0.253269	No
Mucispirillum	4	0.71623	4	1.45541	2.03204	0.254575	No
Romboutsia	7	2.30234	7	3.76878	1.63693	0.265616	No
Prevotellaceae_UCG-001	4	0.27871	4	0.5454	1.95687	0.265765	No
Actinomyces	23	3.77668	23	4.82216	1.27683	0.281311	No
Monoglobus	4	0.26341	4	0.46798	1.77662	0.295695	No
Atopobium	4	0.37376	4	0.6429	1.72009	0.306091	No
Cloacibacterium	7	0.89575	7	1.32967	1.48442	0.307577	No
Anaerococcus	26	2.29781	26	2.80159	1.21924	0.308484	No
Sphingomonas	4	0.19653	4	0.32314	1.64423	0.320889	No
Lachnospiraceae_NK4A136_group	35	4.82839	35	5.61169	1.16223	0.329484	No
Pseudomonas	17	1.7257	17	2.12823	1.23326	0.335225	No
Abiotrophia	7	1.4086	7	1.93969	1.37703	0.341785	No
Chloroplast	13	2.32344	13	2.63587	1.13447	0.41175	No
Lachnospiraceae_AC2044_group	5	0.33194	5	0.391	1.17792	0.430887	No
Megamonas	4	0.41918	4	0.48264	1.15139	0.447311	No
[Ruminococcus]_torques_group	8	1.02373	8	1.11781	1.0919	0.452043	No
Enterococcus	5	0.52498	5	0.5664	1.0789	0.467809	No
NK4A214_group	10	0.8074	10	0.81742	1.01241	0.492412	No
Psychrobacter	13	2.13461	13	2.15107	1.00771	0.494581	No
Muribaculum	5	0.50808	5	0.49215	0.968647	0.513517	No
Turicibacter	4	1.50892	4	1.42558	0.944768	0.521294	No
Lachnospiraceae_NK3A20_group	4	0.27124	4	0.2474	0.912107	0.53445	No
WCHB1-41	6	0.74968	6	0.69427	0.926088	0.53594	No
Fenollaria	7	0.82702	7	0.72104	0.871853	0.569461	No
Clostridia_vadinBB60_group	10	1.27764	10	1.13213	0.88611	0.57394	No
Ruminococcus	10	0.92183	10	0.80271	0.870779	0.584454	No
UCG-005	22	3.1327	22	2.83642	0.905423	0.59108	No
Anoxybacillus	4	0.42667	4	0.32086	0.75201	0.605451	No
Bifidobacterium	11	3.38396	11	2.82073	0.833559	0.615974	No
Lawsonella	7	2.24341	7	1.66943	0.744148	0.646765	No
Prevotella	24	4.89003	24	4.10753	0.839981	0.66365	No
Escherichia-Shigella	25	4.35245	25	3.54796	0.815164	0.69336	No
Lactococcus	10	1.09025	10	0.76741	0.703884	0.705461	No
Alloiococcus	4	0.21468	4	0.11824	0.550773	0.711182	No
Granulicatella	8	3.49508	8	2.17148	0.621296	0.741991	No
Cutibacterium	92	18.4258	92	16.0514	0.871138	0.745229	No
Staphylococcus	80	19.1781	80	16.2918	0.8495	0.766313	No
Microbacteriaceae	4	0.74977	4	0.29765	0.396988	0.803632	No
Neisseria	9	4.20151	9	2.31788	0.551678	0.805575	No
Aggregatibacter	5	2.88404	5	1.26712	0.439356	0.806127	No
Faecalibacterium	6	0.75144	6	0.34899	0.464428	0.813518	No
Porphyromonas	6	2.62332	6	1.19047	0.453803	0.82048	No
Nocardiopsis	5	0.31565	5	0.11891	0.376715	0.846151	No
Christensenellaceae_R-7_group	16	2.68506	16	1.51372	0.563756	0.868866	No
Fusobacterium	10	4.66414	10	2.0982	0.449858	0.888105	No
Dorea	4	0.29623	4	0.07002	0.23637	0.904325	No
Alloprevotella	8	2.62982	8	0.81082	0.308318	0.941924	No
Veillonella	21	6.71229	21	3.12849	0.466084	0.956217	No
Lautropia	8	4.3709	8	1.20057	0.274673	0.956987	No
Methanobrevibacter	7	1.55331	7	0.38323	0.246718	0.95758	No
Actinobacillus	4	2.38225	4	0.28154	0.118182	0.968849	No
Clostridium_sensu_stricto_1	16	2.72046	16	0.96148	0.353426	0.977523	No
Gemella	11	5.03624	11	1.36298	0.270634	0.979888	No
Rothia	16	7.63981	16	2.51172	0.328767	0.983755	No
Streptococcus	55	32.6393	55	16.987	0.520447	0.991572	No
Haemophilus	20	9.3355	20	1.57756	0.168985	0.999896	No

## Sheet: Supplementary Table 9
Supplementary Table 9. Number of sequence reads within each amplicon sequence variant (ASV) for each individual heifer and tissue sampling site in Study 3 (n=10 heifers).
			d__Bacteria;p__Proteobacteria;c__Gammaproteobacteria;o__Pseudomonadales;f__Pseudomonadaceae;g__Pseudomonas;__	d__Bacteria;p__Bacteroidota;c__Bacteroidia;o__Sphingobacteriales;f__Sphingobacteriaceae;g__Pedobacter;s__Pedobacter_jejuensis	d__Bacteria;p__Actinobacteriota;c__Actinobacteria;o__Propionibacteriales;f__Propionibacteriaceae;g__Cutibacterium;__	d__Bacteria;p__Cyanobacteria;c__Cyanobacteriia;o__Chloroplast;f__Chloroplast;g__Chloroplast;__	d__Bacteria;p__Firmicutes;c__Bacilli;o__Erysipelotrichales;f__Erysipelotrichaceae;g__Faecalibaculum;s__uncultured_bacterium	d__Bacteria;p__Firmicutes;c__Bacilli;o__Mycoplasmatales;f__Mycoplasmataceae;g__Ureaplasma;s__Ureaplasma_diversum	d__Bacteria;p__Proteobacteria;c__Gammaproteobacteria;o__Pasteurellales;f__Pasteurellaceae;g__Histophilus;__	d__Bacteria;p__Firmicutes;c__Clostridia;o__Peptostreptococcales-Tissierellales;f__Peptostreptococcaceae;g__Romboutsia;__	d__Bacteria;p__Firmicutes;c__Bacilli;o__Mycoplasmatales;f__Mycoplasmataceae;g__Mycoplasma;s__Candidatus_Mycoplasma	d__Bacteria;p__Firmicutes;c__Clostridia;o__Peptostreptococcales-Tissierellales;f__Peptostreptococcaceae;g__Paeniclostridium;s__uncultured_bacterium	d__Bacteria;p__Firmicutes;c__Bacilli;o__Staphylococcales;f__Staphylococcaceae;g__Staphylococcus;__	d__Bacteria;p__Proteobacteria;c__Gammaproteobacteria;o__Pseudomonadales;f__Moraxellaceae;g__Acinetobacter;__	d__Bacteria;p__Firmicutes;c__Bacilli;o__Erysipelotrichales;f__Erysipelotrichaceae;g__Turicibacter;__	d__Bacteria;p__Proteobacteria;c__Alphaproteobacteria;o__Rhizobiales;f__Xanthobacteraceae;g__Bradyrhizobium;__	d__Bacteria;p__Firmicutes;c__Clostridia;o__Oscillospirales;f__Oscillospiraceae;g__UCG-005;s__uncultured_Ruminococcaceae	d__Bacteria;p__Firmicutes;c__Bacilli;o__Lactobacillales;f__Lactobacillaceae;g__Lactobacillus;__	d__Bacteria;p__Actinobacteriota;c__Actinobacteria;o__Bifidobacteriales;f__Bifidobacteriaceae;g__Bifidobacterium;__	d__Bacteria;p__Firmicutes;c__Clostridia;o__Clostridiales;f__Clostridiaceae;g__Clostridium_sensu_stricto_1;__	d__Bacteria;p__Firmicutes;c__Bacilli;o__Erysipelotrichales;f__Erysipelotrichaceae;g__Faecalibaculum;__	d__Bacteria;p__Firmicutes;c__Bacilli;o__Lactobacillales;f__Streptococcaceae;g__Streptococcus;__	d__Bacteria;p__Firmicutes;c__Bacilli;o__Lactobacillales;f__Aerococcaceae;g__Aerococcus;s__Aerococcus_vaginalis	d__Bacteria;p__Firmicutes;c__Clostridia;o__Peptostreptococcales-Tissierellales;f__Peptostreptococcaceae;g__Clostridioides;s__Clostridioides_difficile	d__Bacteria;p__Actinobacteriota;c__Actinobacteria;o__Micrococcales;f__Dermabacteraceae;g__Brachybacterium;__	d__Bacteria;p__Proteobacteria;c__Gammaproteobacteria;o__Pseudomonadales;f__Moraxellaceae;g__Psychrobacter;__	d__Bacteria;p__Proteobacteria;c__Gammaproteobacteria;o__Pasteurellales;f__Pasteurellaceae;g__Actinobacillus;s__Actinobacillus_seminis	d__Bacteria;p__Bacteroidota;c__Bacteroidia;o__Bacteroidales;f__Rikenellaceae;g__Alistipes;s__uncultured_bacterium	d__Bacteria;p__Firmicutes;c__Clostridia;o__Lachnospirales;f__Lachnospiraceae;g__Lachnospiraceae_NK4A136_group;s__uncultured_bacterium	d__Bacteria;p__Proteobacteria;c__Alphaproteobacteria;o__Sphingomonadales;f__Sphingomonadaceae;g__Sphingopyxis;__	d__Bacteria;p__Firmicutes;c__Clostridia;o__Oscillospirales;f__Ruminococcaceae;__;__	d__Bacteria;p__Firmicutes;c__Bacilli;o__Bacillales;f__Planococcaceae;__;__	d__Bacteria;p__Bacteroidota;c__Bacteroidia;o__Bacteroidales;f__Bacteroidaceae;g__Bacteroides;s__uncultured_Bacteroides	d__Bacteria;p__Actinobacteriota;c__Actinobacteria;o__Corynebacteriales;f__Corynebacteriaceae;g__Corynebacterium;__	d__Bacteria;p__Firmicutes;c__Bacilli;o__Bacillales;f__Bacillaceae;g__Anoxybacillus;__	d__Bacteria;p__Proteobacteria;c__Gammaproteobacteria;o__Burkholderiales;f__Burkholderiaceae;g__Lautropia;__	d__Bacteria;p__Proteobacteria;c__Gammaproteobacteria;o__Enterobacterales;f__Enterobacteriaceae;g__Escherichia-Shigella;__	d__Bacteria;p__Bacteroidota;c__Bacteroidia;o__Bacteroidales;f__Muribaculaceae;g__Muribaculaceae;__	d__Bacteria;p__Actinobacteriota;c__Actinobacteria;o__Corynebacteriales;f__Corynebacteriaceae;g__Corynebacterium;s__Corynebacterium_glutamicum	d__Bacteria;p__Verrucomicrobiota;c__Verrucomicrobiae;o__Verrucomicrobiales;f__Akkermansiaceae;g__Akkermansia;s__uncultured_bacterium	d__Bacteria;p__Firmicutes;c__Clostridia;o__Oscillospirales;f__Oscillospiraceae;g__UCG-005;__	d__Bacteria;p__Bacteroidota;c__Bacteroidia;o__Bacteroidales;f__F082;g__F082;__	d__Bacteria;p__Firmicutes;c__Bacilli;o__Staphylococcales;f__Staphylococcaceae;g__Jeotgalicoccus;__	d__Bacteria;p__Firmicutes;c__Bacilli;o__Lactobacillales;f__Aerococcaceae;__;__	d__Bacteria;p__Bacteroidota;c__Bacteroidia;o__Bacteroidales;f__Bacteroidaceae;g__Bacteroides;__	d__Bacteria;p__Bacteroidota;c__Bacteroidia;o__Bacteroidales;f__Bacteroidales_RF16_group;g__Bacteroidales_RF16_group;s__uncultured_Porphyromonadaceae	d__Bacteria;p__Firmicutes;c__Bacilli;o__Erysipelotrichales;f__Erysipelotrichaceae;g__Dubosiella;s__Dubosiella_newyorkensis	d__Bacteria;p__Actinobacteriota;c__Actinobacteria;o__Corynebacteriales;f__Corynebacteriaceae;g__Lawsonella;s__uncultured_bacterium	d__Bacteria;p__Firmicutes;c__Bacilli;o__Lactobacillales;f__Streptococcaceae;g__Lactococcus;s__Lactococcus_lactis
Cow_ID	STUDY	Site	numeric	numeric	numeric	numeric	numeric	numeric	numeric	numeric	numeric	numeric	numeric	numeric	numeric	numeric	numeric	numeric	numeric	numeric	numeric	numeric	numeric	numeric	numeric	numeric	numeric	numeric	numeric	numeric	numeric	numeric	numeric	numeric	numeric	numeric	numeric	numeric	numeric	numeric	numeric	numeric	numeric	numeric	numeric	numeric	numeric	numeric	numeric
3689	Study 3	External	109	7292	42	0	0	0	0	3706	0	3085	59	77	2115	0	6386	11	758	930	0	4	5	660	11	110	0	5224	0	0	2227	95	4510	157	0	0	0	0	32	1078	2523	0	155	78	336	1675	0	3	0
3695	Study 3	External	125	40391	71	0	0	0	0	2009	17	1452	211	71	692	0	5335	9	527	668	0	10	19	525	215	747	0	3180	0	0	761	608	2817	581	0	0	0	3	390	584	1405	0	332	313	274	722	0	0	0
3697	Study 3	External	13	29970	33	0	0	0	0	122	107	63	163	76	58	0	177	0	36	114	0	0	0	22	79	313	0	33	0	0	64	205	67	97	0	0	0	0	30	0	93	0	66	155	0	76	0	0	0
3699	Study 3	External	224	73428	124	29	19	0	12	1235	0	590	1080	684	835	0	257	5	438	444	0	65	0	157	411	412	0	49	0	0	97	788	66	826	0	0	0	17	394	53	37	13	220	406	0	48	0	0	0
3702	Study 3	External	0	49189	82	0	7	0	0	487	28	353	429	27	173	0	1451	9	38	114	0	0	0	109	241	94	0	714	0	0	30	295	983	210	0	0	11	0	41	68	115	0	42	65	48	61	12	0	0
3689	Study 3	Negative	74	0	1187	222	72	0	0	0	0	0	129	60	0	89	0	53	0	0	0	107	0	0	0	0	0	0	24	0	27	0	0	138	0	0	8	0	0	0	0	26	0	0	21	0	0	15	0
3695	Study 3	Negative	0	0	8012	5182	1735	0	0	127	0	0	991	201	7	69	0	3770	97	23	139	225	0	0	0	0	0	70	45	0	0	0	0	476	42	0	53	78	0	57	14	37	0	0	135	0	56	251	0
3697	Study 3	Negative	0	0	3236	51762	2593	0	0	0	0	0	846	170	0	282	0	1357	50	0	190	197	0	177	0	0	0	214	786	0	25	0	0	66	0	0	78	727	0	185	24	204	13	0	264	0	85	0	141
3699	Study 3	Negative	0	0	6293	1127	34852	0	0	0	0	0	598	725	253	0	0	6938	1322	0	4126	2366	0	0	0	0	0	363	604	0	0	0	0	273	0	2084	515	2361	0	1369	106	63	39	0	899	0	534	0	79
3702	Study 3	Negative	0	0	3669	154	309	0	0	0	0	0	1002	1272	175	942	0	242	0	0	0	743	0	0	0	0	0	61	0	0	0	78	0	1212	2738	0	523	0	0	0	177	900	0	0	162	198	0	0	151
3689	Study 3	Uterine body	0	60683	315	0	0	0	0	0	6	0	328	26	47	0	0	29	0	0	0	14	0	0	372	0	0	35	0	0	0	0	0	0	0	0	0	29	0	17	10	0	0	0	12	33	0	0	0
3695	Study 3	Uterine body	11	74319	131	0	0	0	0	0	114	0	673	23	0	15	52	8	33	4	0	0	0	0	375	10	0	0	0	0	5	53	9	25	0	0	0	0	0	17	0	0	8	0	27	0	0	0	0
3697	Study 3	Uterine body	4	40348	243	5	187	0	0	0	156	0	257	52	0	7	0	43	39	0	46	0	0	0	94	0	0	40	34	0	0	0	0	12	0	0	0	72	0	14	0	0	0	0	0	0	9	0	0
3699	Study 3	Uterine body	0	114534	354	0	81	0	0	0	28	0	911	159	11	112	0	85	44	0	0	19	0	0	766	0	0	0	0	0	0	0	0	0	0	0	65	0	0	35	0	23	0	0	0	0	0	0	0
3702	Study 3	Uterine body	0	37962	38	0	0	0	0	0	0	0	257	18	0	0	0	0	0	0	0	0	0	0	103	0	0	0	0	0	0	0	0	9	0	0	13	0	0	0	0	0	0	0	0	0	0	0	0
3689	Study 3	Uterine horn	0	38098	48	0	4	0	0	0	10	0	458	0	0	4	19	0	0	0	0	0	0	0	154	0	0	13	0	0	8	0	24	0	0	0	0	0	0	0	8	0	0	0	3	0	0	0	7
3695	Study 3	Uterine horn	0	51999	106	7	0	0	0	0	0	0	465	0	0	6	0	0	0	0	0	0	0	0	112	7	0	33	0	0	0	0	15	6	0	0	0	0	0	6	0	7	0	0	14	0	0	8	0
3697	Study 3	Uterine horn	0	26275	31	0	0	0	0	0	4	0	138	0	0	0	0	4	0	0	0	0	0	0	107	0	0	0	0	0	0	0	0	11	0	0	0	0	0	0	0	0	0	0	6	0	0	0	0
3699	Study 3	Uterine horn	0	66115	37	0	23	0	0	0	0	0	244	0	0	0	0	12	0	0	0	0	0	0	191	0	0	0	0	0	0	0	0	0	0	0	0	0	0	35	0	0	0	0	0	0	0	0	0
3702	Study 3	Uterine horn	15	54441	48	5	0	0	0	17	7	0	282	0	0	22	0	0	0	0	0	0	0	0	198	0	0	0	0	0	0	0	0	7	0	0	0	5	0	0	0	0	0	0	0	0	0	0	0
3689	Study 3	Vagina	16	33324	403	0	33	0	0	6042	29	5136	426	60	3473	0	1857	11	1015	1480	0	3257	4731	1307	245	544	1331	619	0	0	1759	33	437	2009	0	0	57	0	768	444	360	26	234	625	74	340	0	21	0
3695	Study 3	Vagina	123	7647	38	29	31	35643	20741	7262	0	4178	105	105	2581	7	3264	7	2845	2585	0	1508	196	1349	142	1480	1751	524	15	0	1593	1911	1172	1514	0	0	0	8	677	365	631	0	1024	1173	131	129	0	0	0
3697	Study 3	Vagina	248	0	9089	115	3137	0	0	0	16348	0	1907	2396	884	960	91	1472	177	0	596	335	0	0	0	0	0	522	495	0	282	59	0	1111	0	85	340	168	0	308	387	482	0	0	787	0	477	212	504
3699	Study 3	Vagina	141	0	10860	2781	582	0	0	1578	245	992	1197	5086	160	591	51	590	62	164	55	1403	65	0	0	0	0	163	151	0	3	516	0	1022	0	168	745	496	0	154	403	630	0	0	1411	25	0	671	587
3702	Study 3	Vagina	0	60504	806	23	55	0	0	196	0	33	261	101	0	50	31	24	0	421	0	0	0	0	201	0	0	32	17	0	0	161	177	32	0	0	0	0	0	0	0	22	12	0	7	24	15	12	16
[truncated: 1,389 more columns]

## Sheet: Supplementary Table 10
Supplemenary Table 10. Location of individual genera, prevalence (number of heifers with genus), prevalence classificaiton (rare = 1 heifers out of 5; moderate = 2 to 3 heifers out of 5; Ubiquitous = 4 or greater heifers out of 5), and result of contamination test for Study 3. Individual genera that were not found at specific location are not listed. Genera with a rare prevalence where not tested…
Location	Genus	No. of cows or heifers with genus (Prevalence)	Prevalence classification
External surface	[Anaerorhabdus]_furcosa_group	3	Moderate
External surface	[Bacteroides]_pectinophilus_group	1	Rare
External surface	[Eubacterium]_brachy_group	5	Ubiquitous
External surface	[Eubacterium]_coprostanoligenes_group	5	Ubiquitous
External surface	[Eubacterium]_hallii_group	4	Ubiquitous
External surface	[Eubacterium]_nodatum_group	5	Ubiquitous
External surface	[Eubacterium]_oxidoreducens_group	1	Rare
External surface	[Eubacterium]_ruminantium_group	3	Moderate
External surface	[Eubacterium]_siraeum_group	2	Moderate
External surface	[Eubacterium]_ventriosum_group	1	Rare
External surface	[Ruminococcus]_gauvreauii_group	5	Ubiquitous
External surface	[Ruminococcus]_torques_group	1	Rare
External surface	67-14	1	Rare
External surface	A2	1	Rare
External surface	Absconditabacteriales_(SR1)	1	Rare
External surface	Acetanaerobacterium	1	Rare
External surface	Acetitomaculum	5	Ubiquitous
External surface	Acetobacter	2	Moderate
External surface	Acidiphilium	1	Rare
External surface	Acinetobacter	5	Ubiquitous
External surface	Actinomycetospora	1	Rare
External surface	Aerococcus	4	Ubiquitous
External surface	Aeromicrobium	1	Rare
External surface	Aeromonas	1	Rare
External surface	Aerosphaera	1	Rare
External surface	Agathobacter	1	Rare
External surface	Agrococcus	1	Rare
External surface	AKIW781	1	Rare
External surface	Akkermansia	4	Ubiquitous
External surface	AKYG1722	1	Rare
External surface	Alistipes	5	Ubiquitous
External surface	Aliterella	1	Rare
External surface	Alkalibacterium	1	Rare
External surface	Alkanindiges	2	Moderate
External surface	Alloprevotella	5	Ubiquitous
External surface	Allorhizobium-Neorhizobium-Pararhizobium-Rhizob	2	Moderate
External surface	Alysiella	1	Rare
External surface	Amaricoccus	1	Rare
External surface	Ammoniibacillus	1	Rare
External surface	Anaerococcus	1	Rare
External surface	Anaerofustis	2	Moderate
External surface	Anaeroplasma	2	Moderate
External surface	Anaerosporobacter	3	Moderate
External surface	Anaerotruncus	1	Rare
External surface	Anaerovibrio	4	Ubiquitous
External surface	Anaerovorax	2	Moderate
External surface	Aneurinibacillus	2	Moderate
External surface	Arcanobacterium	1	Rare
External surface	Arcobacter	1	Rare
External surface	Aridibacter	1	Rare
External surface	Armatimonadales	1	Rare
External surface	Arthrobacter	1	Rare
External surface	Atopobium	4	Ubiquitous
External surface	Atopostipes	5	Ubiquitous
External surface	Bacillus	4	Ubiquitous
External surface	Bacteroidales	1	Rare
External surface	Bacteroidales_BS11_gut_group	1	Rare
External surface	Bacteroidales_RF16_group	5	Ubiquitous
External surface	Bacteroidales_UCG-001	1	Rare
External surface	Bacteroides	5	Ubiquitous
External surface	Bacteroidetes_BD2-2	2	Moderate
External surface	Bartonella	1	Rare
External surface	Bibersteinia	1	Rare
External surface	Bifidobacterium	5	Ubiquitous
External surface	BIrii41	1	Rare
External surface	Blastocatella	1	Rare
External surface	Blautia	3	Moderate
External surface	Bosea	1	Rare
External surface	Brachybacterium	5	Ubiquitous
External surface	Bradymonadales	3	Moderate
External surface	Bradymonas	1	Rare
External surface	Brevibacillus	3	Moderate
External surface	Brevibacterium	1	Rare
External surface	Brevundimonas	2	Moderate
External surface	BRH-c20a	1	Rare
External surface	Brochothrix	1	Rare
External surface	Butyricicoccus	2	Moderate
External surface	Butyrivibrio	2	Moderate
External surface	CAG-352	2	Moderate
External surface	Caldalkalibacillus	1	Rare
External surface	Caldibacillus	1	Rare
External surface	Campylobacter	3	Moderate
External surface	Candidatus_Methanoplasma	3	Moderate
External surface	Candidatus_Saccharimonas	3	Moderate
External surface	Candidatus_Soleaferrea	4	Ubiquitous
External surface	Candidatus_Stoquefichus	3	Moderate
External surface	Capnocytophaga	1	Rare
External surface	Caproiciproducens	1	Rare
External surface	Carnobacterium	4	Ubiquitous
External surface	Castellaniella	1	Rare
External surface	Cellulosilyticum	5	Ubiquitous
External surface	Cellvibrio	1	Rare
External surface	Cerasicoccus	4	Ubiquitous
External surface	Chelativorans	1	Rare
External surface	Chloroplast	3	Moderate
External surface	Christensenellaceae	2	Moderate
External surface	Christensenellaceae_R-7_group	5	Ubiquitous
External surface	Chryseobacterium	4	Ubiquitous
External surface	Chryseomicrobium	1	Rare
External surface	Chthoniobacter	1	Rare
External surface	Citricoccus	1	Rare
External surface	Clostridia_UCG-014	4	Ubiquitous
External surface	Clostridia_vadinBB60_group	5	Ubiquitous
External surface	Clostridioides	5	Ubiquitous
External surface	Clostridium_sensu_stricto_1	5	Ubiquitous
External surface	Clostridium_sensu_stricto_13	1	Rare
External surface	Clostridium_sensu_stricto_3	1	Rare
External surface	Colidextribacter	2	Moderate
External surface	Comamonas	2	Moderate
External surface	Conexibacter	1	Rare
External surface	Constrictibacter	1	Rare
External surface	Coprococcus	4	Ubiquitous
External surface	Coriobacteriaceae_UCG-002	1	Rare
External surface	Corynebacterium	5	Ubiquitous
External surface	Coxiella	1	Rare
External surface	CPla-4_termite_group	1	Rare
External surface	Cutibacterium	5	Ubiquitous
External surface	Defluviitaleaceae_UCG-011	3	Moderate
External surface	Deinococcus	4	Ubiquitous
External surface	Dermacoccus	1	Rare
External surface	Desemzia	2	Moderate
External surface	Desulfonispora	1	Rare
External surface	Devosia	3	Moderate
External surface	dgA-11_gut_group	4	Ubiquitous
External surface	Dielma	4	Ubiquitous
External surface	Dietzia	4	Ubiquitous
External surface	DNF00809	1	Rare
External surface	Dorea	3	Moderate
External surface	Dubosiella	1	Rare
External surface	Edaphobaculum	1	Rare
External surface	Eisenbergiella	2	Moderate
External surface	Elusimicrobium	4	Ubiquitous
External surface	EMP-G18	3	Moderate
External surface	Enhydrobacter	2	Moderate
External surface	Enterococcus	4	Ubiquitous
External surface	Enterorhabdus	2	Moderate
External surface	Erysipelatoclostridium	3	Moderate
External surface	Erysipelothrix	1	Rare
External surface	Erysipelotrichaceae_UCG-008	1	Rare
External surface	Escherichia-Shigella	1	Rare
External surface	Eubacterium	2	Moderate
External surface	Exiguobacterium	1	Rare
External surface	F082	5	Ubiquitous
External surface	Facklamia	4	Ubiquitous
External surface	Faecalibaculum	2	Moderate
External surface	Faecalitalea	3	Moderate
External surface	Family_XIII_AD3011_group	5	Ubiquitous
External surface	Family_XIII_UCG-001	4	Ubiquitous
External surface	Fastidiosipila	2	Moderate
External surface	Fermentimonas	2	Moderate
External surface	Fibrella	1	Rare
External surface	Fibrobacter	4	Ubiquitous
External surface	Filimonas	1	Rare
External surface	Fimbriiglobus	1	Rare
External surface	Finegoldia	1	Rare
External surface	Flaviflexus	3	Moderate
External surface	Flavobacterium	4	Ubiquitous
External surface	Flavonifractor	3	Moderate
External surface	Flexilinea	2	Moderate
External surface	Fluviicola	1	Rare
External surface	Fontibacillus	1	Rare
External surface	Fournierella	1	Rare
External surface	Frisingicoccus	2	Moderate
External surface	Fusobacterium	2	Moderate
External surface	Gaiella	1	Rare
External surface	Garicola	2	Moderate
External surface	Gastranaerophilales	5	Ubiquitous
External surface	GCA-900066575	2	Moderate
External surface	Gemmobacter	2	Moderate
External surface	Georgenia	1	Rare
External surface	gir-aah93h0	3	Moderate
External surface	Gitt-GS-136	1	Rare
External surface	Glutamicibacter	5	Ubiquitous
External surface	Glycomyces	1	Rare
External surface	Gordonibacter	1	Rare
External surface	Guggenheimella	2	Moderate
External surface	GWE2-31-10	4	Ubiquitous
External surface	Haemophilus	1	Rare
External surface	Haliangium	1	Rare
External surface	Halocella	1	Rare
External surface	Haoranjiania	1	Rare
External surface	Harryflintia	1	Rare
External surface	Helicobacter	1	Rare
External surface	Histophilus	1	Rare
External surface	Howardella	2	Moderate
External surface	Hydrogenoanaerobacterium	2	Moderate
External surface	Hymenobacter	4	Ubiquitous
External surface	Iamia	1	Rare
External surface	Incertae_Sedis	3	Moderate
External surface	Izemoplasmatales	4	Ubiquitous
External surface	Janthinobacterium	1	Rare
External surface	Jatrophihabitans	1	Rare
External surface	Jeotgalibaca	4	Ubiquitous
External surface	Jeotgalicoccus	5	Ubiquitous
External surface	JG30-KF-CM45	4	Ubiquitous
External surface	Kocuria	5	Ubiquitous
External surface	Kroppenstedtia	2	Moderate
External surface	Kurthia	2	Moderate
External surface	Lachnoclostridium	1	Rare
External surface	Lachnospira	1	Rare
External surface	Lachnospiraceae	1	Rare
External surface	Lachnospiraceae_AC2044_group	3	Moderate
External surface	Lachnospiraceae_FCS020_group	4	Ubiquitous
External surface	Lachnospiraceae_FE2018_group	1	Rare
External surface	Lachnospiraceae_NC2004_group	1	Rare
External surface	Lachnospiraceae_NK3A20_group	5	Ubiquitous
External surface	Lachnospiraceae_NK4A136_group	4	Ubiquitous
External surface	Lachnospiraceae_NK4B4_group	1	Rare
External surface	Lachnospiraceae_UCG-001	3	Moderate
External surface	Lachnospiraceae_UCG-002	1	Rare
External surface	Lachnospiraceae_UCG-004	2	Moderate
External surface	Lachnospiraceae_UCG-007	1	Rare
External surface	Lachnospiraceae_UCG-008	3	Moderate
External surface	Lachnospiraceae_UCG-009	2	Moderate
External surface	Lachnospiraceae_UCG-010	4	Ubiquitous
External surface	Lachnospiraceae_XPB1014_group	2	Moderate
External surface	Lactobacillus	5	Ubiquitous
External surface	Lawsonella	1	Rare
External surface	Lawsonia	1	Rare
External surface	Leucobacter	3	Moderate
External surface	Limnochordaceae	1	Rare
External surface	Luteibacter	1	Rare
External surface	Luteimonas	2	Moderate
External surface	Lysinibacillus	1	Rare
External surface	Macrococcus	3	Moderate
External surface	Mailhella	4	Ubiquitous
External surface	Marvinbryantia	4	Ubiquitous
External surface	Massilia	2	Moderate
External surface	Membranicola	1	Rare
External surface	Methanobrevibacter	5	Ubiquitous
External surface	Methanocorpusculum	3	Moderate
External surface	Methanosphaera	1	Rare
External surface	Methylobacterium-Methylorubrum	2	Moderate
External surface	Microbacterium	2	Moderate
External surface	Micrococcus	3	Moderate
External surface	Micromonospora	1	Rare
External surface	Mitochondria	5	Ubiquitous
External surface	Mogibacterium	4	Ubiquitous
External surface	Monoglobus	5	Ubiquitous
External surface	Moraxella	2	Moderate
External surface	Moryella	1	Rare
External surface	Muribaculaceae	5	Ubiquitous
External surface	Mycoplasma	5	Ubiquitous
External surface	Myroides	1	Rare
External surface	Nakamurella	1	Rare
External surface	NED5E9	1	Rare
External surface	Negativibacillus	3	Moderate
External surface	Nesterenkonia	1	Rare
External surface	NK4A214_group	4	Ubiquitous
External surface	Nocardioides	1	Rare
External surface	Nocardiopsis	3	Moderate
External surface	Noviherbaspirillum	1	Rare
External surface	Novosphingobium	1	Rare
External surface	Oceanobacillus	2	Moderate
External surface	Odoribacter	4	Ubiquitous
External surface	Olsenella	2	Moderate
External surface	Ornithinicoccus	2	Moderate
External surface	Ornithinimicrobium	1	Rare
External surface	Oscillibacter	4	Ubiquitous
External surface	Oscillospira	2	Moderate
External surface	p-1088-a5_gut_group	3	Moderate
External surface	p-251-o5	4	Ubiquitous
External surface	p-2534-18B5_gut_group	4	Ubiquitous
External surface	Paenalcaligenes	1	Rare
External surface	Paenibacillus	3	Moderate
External surface	Paeniclostridium	5	Ubiquitous
External surface	Paeniglutamicibacter	2	Moderate
External surface	Pajaroellobacter	1	Rare
External surface	Paludibacter	1	Rare
External surface	Paludicola	1	Rare
External surface	Papillibacter	2	Moderate
External surface	Parabacteroides	2	Moderate
External surface	Paracoccus	5	Ubiquitous
External surface	Paraprevotella	1	Rare
External surface	Parasutterella	3	Moderate
External surface	Parvibacter	1	Rare
External surface	Pedobacter	5	Ubiquitous
External surface	Pelosinus	1	Rare
External surface	Peptococcus	2	Moderate
External surface	Peptoniphilus	3	Moderate
External surface	Peredibacter	1	Rare
External surface	Phascolarctobacterium	5	Ubiquitous
External surface	Phytoactinopolyspora	1	Rare
External surface	Pir4_lineage	1	Rare
External surface	Planctomicrobium	1	Rare
External surface	Planifilum	1	Rare
External surface	Porphyromonas	1	Rare
External surface	Prauserella	1	Rare
External surface	Prevotella	5	Ubiquitous
External surface	Prevotellaceae_Ga6A1_group	2	Moderate
External surface	Prevotellaceae_UCG-001	4	Ubiquitous
External surface	Prevotellaceae_UCG-003	5	Ubiquitous
External surface	Prevotellaceae_UCG-004	5	Ubiquitous
External surface	probable_genus_10	1	Rare
External surface	Propioniciclava	3	Moderate
External surface	Proteiniclasticum	3	Moderate
External surface	Proteiniphilum	2	Moderate
External surface	Pseudoclostridium	1	Rare
External surface	Pseudogracilibacillus	2	Moderate
External surface	Pseudomonas	4	Ubiquitous
External surface	Pseudonocardia	1	Rare
External surface	Pseudonocardiaceae	3	Moderate
External surface	Pseudorhodoplanes	1	Rare
External surface	Psychrobacter	5	Ubiquitous
External surface	Psychroglaciecola	1	Rare
External surface	Pygmaiobacter	1	Rare
External surface	Raoultibacter	1	Rare
External surface	RF39	5	Ubiquitous
External surface	Rheinheimera	1	Rare
External surface	Rhodococcus	1	Rare
External surface	Rhodovastum	1	Rare
External surface	Rikenellaceae_RC9_gut_group	5	Ubiquitous
External surface	Rokubacteriales	1	Rare
External surface	Romboutsia	5	Ubiquitous
External surface	Roseburia	4	Ubiquitous
External surface	Rothia	2	Moderate
External surface	Rubellimicrobium	1	Rare
External surface	Ruminiclostridium	3	Moderate
External surface	Ruminobacter	3	Moderate
External surface	Ruminococcaceae	2	Moderate
External surface	Ruminococcus	5	Ubiquitous
External surface	S0134_terrestrial_group	1	Rare
External surface	Saccharimonadales	1	Rare
External surface	Saccharofermentans	3	Moderate
External surface	Saccharomonospora	1	Rare
External surface	Saccharopolyspora	4	Ubiquitous
External surface	Salinicoccus	4	Ubiquitous
External surface	Sanguibacter	2	Moderate
External surface	Sanguibacteroides	2	Moderate
External surface	Segetibacter	1	Rare
External surface	Selenomonas	1	Rare
External surface	Sharpea	3	Moderate
External surface	Skermanella	1	Rare
External surface	Slackia	1	Rare
External surface	Solobacterium	2	Moderate
External surface	SP3-e08	1	Rare
External surface	Sphaerochaeta	2	Moderate
External surface	Sphingobacterium	3	Moderate
External surface	Sphingomonas	4	Ubiquitous
External surface	Spirosoma	1	Rare
External surface	Sporosarcina	4	Ubiquitous
External surface	Staphylococcus	5	Ubiquitous
External surface	Stenotrophomonas	3	Moderate
External surface	Streptococcus	3	Moderate
External surface	Streptomyces	2	Moderate
External surface	Succiniclasticum	1	Rare
External surface	Succinivibrio	4	Ubiquitous
External surface	Sutterella	1	Rare
External surface	Symbiobacterium	1	Rare
External surface	Syntrophococcus	2	Moderate
External surface	Tepidimicrobium	1	Rare
External surface	Tepidimonas	3	Moderate
External surface	Terrisporobacter	3	Moderate
External surface	Tessaracoccus	5	Ubiquitous
External surface	Thermoactinomyces	5	Ubiquitous
External surface	Thermobacillus	3	Moderate
External surface	Thermobifida	2	Moderate
External surface	Tissierella	2	Moderate
External surface	TK10	1	Rare
External surface	TM7a	1	Rare
External surface	TM7x	1	Rare
External surface	Treponema	4	Ubiquitous
External surface	Trichococcus	1	Rare
External surface	Turicibacter	5	Ubiquitous
External surface	Tuzzerella	2	Moderate
External surface	Tyzzerella	1	Rare
External surface	UCG-001	1	Rare
External surface	UCG-002	4	Ubiquitous
External surface	UCG-004	5	Ubiquitous
External surface	UCG-005	5	Ubiquitous
External surface	UCG-009	4	Ubiquitous
External surface	UCG-010	5	Ubiquitous
External surface	UCG-011	2	Moderate
External surface	Ulvibacter	1	Rare
External surface	Ureaplasma	1	Rare
External surface	Ureibacillus	2	Moderate
External surface	vadinBE97	3	Moderate
External surface	Veillonella	1	Rare
External surface	Verticiella	1	Rare
External surface	Victivallaceae	4	Ubiquitous
External surface	Victivallis	2	Moderate
External surface	Virgibacillus	1	Rare
External surface	W5053	3	Moderate
External surface	WCHB1-41	5	Ubiquitous
External surface	Weissella	1	Rare
External surface	Woeseia	1	Rare
External surface	WPS-2	1	Rare
External surface	Z20	1	Rare
Negative control	[Eubacterium]_coprostanoligenes_group	5	Ubiquitous
Negative control	[Eubacterium]_eligens_group	1	Rare
Negative control	[Eubacterium]_hallii_group	3	Moderate
Negative control	[Eubacterium]_nodatum_group	1	Rare
Negative control	[Eubacterium]_ventriosum_group	1	Rare
Negative control	[Eubacterium]_xylanophilum_group	1	Rare
Negative control	[Ruminococcus]_gauvreauii_group	1	Rare
Negative control	67-14	1	Rare
Negative control	A2	2	Moderate
Negative control	Absconditabacteriales_(SR1)	1	Rare
Negative control	Acetatifactor	1	Rare
Negative control	Acetitomaculum	2	Moderate
Negative control	Acidibacter	1	Rare
Negative control	Acinetobacter	5	Ubiquitous
Negative control	Actinobacillus	1	Rare
Negative control	Actinomyces	3	Moderate
Negative control	Actinomycetospora	2	Moderate
Negative control	Actinotalea	1	Rare
Negative control	Adlercreutzia	2	Moderate
Negative control	Aerococcus	1	Rare
Negative control	Aeromonas	1	Rare
Negative control	Afipia	1	Rare
Negative control	Aggregatibacter	2	Moderate
Negative control	Akkermansia	3	Moderate
Negative control	AKYH767	1	Rare
Negative control	Alistipes	4	Ubiquitous
Negative control	Alloiococcus	1	Rare
Negative control	Alloprevotella	4	Ubiquitous
Negative control	Allorhizobium-Neorhizobium-Pararhizobium-Rhizob	1	Rare
Negative control	Anaerococcus	3	Moderate
Negative control	Anaeroplasma	4	Ubiquitous
Negative control	Anaerotruncus	2	Moderate
Negative control	Anaerovorax	2	Moderate
Negative control	Anoxybacillus	2	Moderate
Negative control	ASF356	1	Rare
Negative control	Asticcacaulis	1	Rare
Negative control	Bacillus	3	Moderate
Negative control	bacteriap25	1	Rare
Negative control	Bacteroidales_BS11_gut_group	1	Rare
Negative control	Bacteroidales_RF16_group	4	Ubiquitous
Negative control	Bacteroidales_UCG-001	3	Moderate
Negative control	Bacteroides	5	Ubiquitous
Negative control	Bdellovibrio	1	Rare
Negative control	Bergeyella	1	Rare
Negative control	Bifidobacterium	3	Moderate
Negative control	Blautia	3	Moderate
Negative control	Bradyrhizobium	4	Ubiquitous
Negative control	Brevibacterium	1	Rare
Negative control	Brevundimonas	2	Moderate
Negative control	Brochothrix	1	Rare
Negative control	Burkholderia-Caballeronia-Paraburkholderia	1	Rare
Negative control	Butyricicoccus	2	Moderate
Negative control	Butyricimonas	1	Rare
Negative control	Candidatus_Arthromitus	1	Rare
Negative control	Candidatus_Obscuribacter	1	Rare
Negative control	Candidatus_Saccharimonas	2	Moderate
Negative control	Candidatus_Soleaferrea	1	Rare
Negative control	Capnocytophaga	1	Rare
Negative control	Cardiobacterium	1	Rare
Negative control	Carnobacterium	1	Rare
Negative control	Catenisphaera	1	Rare
Negative control	Caulobacter	2	Moderate
Negative control	Cellvibrio	2	Moderate
Negative control	Chloroplast	5	Ubiquitous
Negative control	Christensenellaceae_R-7_group	5	Ubiquitous
Negative control	Chryseobacterium	2	Moderate
Negative control	Cloacibacterium	2	Moderate
Negative control	Clostridia_UCG-014	5	Ubiquitous
Negative control	Clostridia_vadinBB60_group	5	Ubiquitous
Negative control	Clostridioides	1	Rare
Negative control	Clostridium_sensu_stricto_1	2	Moderate
Negative control	Clostridium_sensu_stricto_12	1	Rare
Negative control	Clostridium_sensu_stricto_7	1	Rare
Negative control	Cnuella	1	Rare
Negative control	Colidextribacter	1	Rare
Negative control	Collinsella	1	Rare
Negative control	Comamonas	1	Rare
Negative control	Coriobacteriaceae_UCG-002	3	Moderate
Negative control	Corynebacterium	5	Ubiquitous
Negative control	Curtobacterium	1	Rare
Negative control	Cutibacterium	5	Ubiquitous
Negative control	Cytophaga	2	Moderate
Negative control	Defluviitalea	1	Rare
Negative control	Defluviitaleaceae_UCG-011	1	Rare
Negative control	Deinococcus	1	Rare
Negative control	Desulfovibrio	1	Rare
Negative control	dgA-11_gut_group	1	Rare
Negative control	Dialister	1	Rare
Negative control	Dokdonella	2	Moderate
Negative control	Dubosiella	3	Moderate
Negative control	Dyadobacter	1	Rare
Negative control	EMP-G18	1	Rare
Negative control	Endobacter	1	Rare
Negative control	Enterococcus	2	Moderate
Negative control	Enterorhabdus	3	Moderate
Negative control	Erysipelatoclostridium	1	Rare
Negative control	Escherichia-Shigella	5	Ubiquitous
Negative control	F082	5	Ubiquitous
Negative control	Faecalibacterium	2	Moderate
Negative control	Faecalibaculum	5	Ubiquitous
Negative control	Family_XIII_AD3011_group	5	Ubiquitous
Negative control	Family_XIII_UCG-001	1	Rare
Negative control	Fenollaria	1	Rare
Negative control	Fibrobacter	5	Ubiquitous
Negative control	Filimonas	1	Rare
Negative control	Finegoldia	3	Moderate
Negative control	Flexilinea	1	Rare
Negative control	Friedmanniella	2	Moderate
Negative control	Fusobacterium	1	Rare
Negative control	Gastranaerophilales	2	Moderate
Negative control	Gemella	2	Moderate
Negative control	Geobacillus	1	Rare
Negative control	Georgenia	1	Rare
Negative control	gir-aah93h0	3	Moderate
Negative control	Gordonia	2	Moderate
Negative control	Granulicatella	1	Rare
Negative control	Haemophilus	4	Ubiquitous
Negative control	hoa5-07d05_gut_group	2	Moderate
Negative control	Ileibacterium	2	Moderate
Negative control	Incertae_Sedis	3	Moderate
Negative control	Intestinibacter	1	Rare
Negative control	Jeotgalibaca	1	Rare
Negative control	Jeotgalicoccus	2	Moderate
Negative control	JG30-KF-CM45	1	Rare
Negative control	Kingella	1	Rare
Negative control	Lachnoclostridium	3	Moderate
Negative control	Lachnospiraceae_AC2044_group	1	Rare
Negative control	Lachnospiraceae_FCS020_group	1	Rare
Negative control	Lachnospiraceae_NK4A136_group	5	Ubiquitous
Negative control	Lachnospiraceae_UCG-001	1	Rare
Negative control	Lachnospiraceae_UCG-006	3	Moderate
Negative control	Lachnospiraceae_UCG-008	2	Moderate
Negative control	Lachnospiraceae_UCG-009	1	Rare
Negative control	Lachnospiraceae_UCG-010	1	Rare
Negative control	Lachnospiraceae_XPB1014_group	3	Moderate
Negative control	Lactobacillus	5	Ubiquitous
Negative control	Lactococcus	4	Ubiquitous
Negative control	Lautropia	1	Rare
Negative control	Lawsonella	2	Moderate
Negative control	Lentimicrobium	1	Rare
Negative control	Leptotrichia	1	Rare
Negative control	Leuconostoc	1	Rare
Negative control	Marmoricola	1	Rare
Negative control	Marvinbryantia	3	Moderate
Negative control	Massilia	1	Rare
Negative control	Methanimicrococcus	1	Rare
Negative control	Methanocorpusculum	4	Ubiquitous
Negative control	Methylobacterium-Methylorubrum	4	Ubiquitous
Negative control	Microbacteriaceae	1	Rare
Negative control	Microbacterium	1	Rare
Negative control	Micrococcus	2	Moderate
Negative control	Mitochondria	5	Ubiquitous
Negative control	Mogibacterium	1	Rare
Negative control	Moheibacter	1	Rare
Negative control	Monoglobus	2	Moderate
Negative control	Mucinivorans	1	Rare
Negative control	Mucispirillum	2	Moderate
Negative control	Murdochiella	1	Rare
Negative control	Muribaculaceae	5	Ubiquitous
Negative control	Muribaculum	2	Moderate
Negative control	MVP-15	1	Rare
Negative control	Mycobacterium	1	Rare
Negative control	Mycoplasma	1	Rare
Negative control	Neisseria	2	Moderate
Negative control	Nesterenkonia	1	Rare
Negative control	Nitrosarchaeum	1	Rare
Negative control	NK4A214_group	5	Ubiquitous
Negative control	Nocardioides	2	Moderate
Negative control	Novosphingobium	2	Moderate
Negative control	OLB8	1	Rare
Negative control	Olsenella	1	Rare
Negative control	OM190	1	Rare
Negative control	Oribacterium	1	Rare
Negative control	Oscillibacter	4	Ubiquitous
Negative control	p-251-o5	5	Ubiquitous
Negative control	P3OB-42	1	Rare
Negative control	Paenibacillus	1	Rare
Negative control	Paludibacter	1	Rare
Negative control	Paludicola	1	Rare
Negative control	Papillibacter	1	Rare
Negative control	Parabacteroides	1	Rare
Negative control	Parasutterella	3	Moderate
Negative control	Patulibacter	1	Rare
Negative control	PB19	1	Rare
Negative control	Pedobacter	3	Moderate
Negative control	Peptoclostridium	1	Rare
Negative control	Peptococcus	1	Rare
Negative control	Peptoniphilus	3	Moderate
Negative control	Peptostreptococcus	1	Rare
Negative control	Phascolarctobacterium	4	Ubiquitous
Negative control	Phaselicystis	1	Rare
Negative control	Phoenicibacter	1	Rare
Negative control	Polymorphobacter	1	Rare
Negative control	Porphyromonas	1	Rare
Negative control	Prevotella	3	Moderate
Negative control	Prevotellaceae_NK3B31_group	1	Rare
Negative control	Prevotellaceae_UCG-001	5	Ubiquitous
Negative control	Prevotellaceae_UCG-003	2	Moderate
Negative control	Prevotellaceae_UCG-004	3	Moderate
Negative control	Propionibacterium	1	Rare
Negative control	Pseudomonas	1	Rare
Negative control	Pseudoxanthomonas	1	Rare
Negative control	Puia	1	Rare
Negative control	Pygmaiobacter	1	Rare
Negative control	RF39	4	Ubiquitous
Negative control	Rhodococcus	2	Moderate
Negative control	Rikenella	1	Rare
Negative control	Rikenellaceae_RC9_gut_group	5	Ubiquitous
Negative control	Romboutsia	1	Rare
Negative control	Roseburia	5	Ubiquitous
Negative control	Roseomonas	1	Rare
Negative control	Rothia	1	Rare
Negative control	Ruminococcaceae	1	Rare
Negative control	Ruminococcus	4	Ubiquitous
Negative control	Saccharimonadales	2	Moderate
Negative control	Saccharofermentans	1	Rare
Negative control	Saccharopolyspora	1	Rare
Negative control	Segetibacter	1	Rare
Negative control	Simonsiella	1	Rare
Negative control	Sinibacillus	1	Rare
Negative control	SN8	1	Rare
Negative control	Solibacillus	3	Moderate
Negative control	SP3-e08	2	Moderate
Negative control	Sphaerochaeta	3	Moderate
Negative control	Sphingobacterium	1	Rare
Negative control	Sphingobium	1	Rare
Negative control	Sphingomonas	4	Ubiquitous
Negative control	Spirosoma	1	Rare
Negative control	Staphylococcus	5	Ubiquitous
Negative control	Streptococcus	5	Ubiquitous
Negative control	Streptomyces	1	Rare
Negative control	Sutterella	2	Moderate
Negative control	Tepidimonas	1	Rare
Negative control	Tepidiphilus	1	Rare
Negative control	Thermicanus	1	Rare
Negative control	TM7a	2	Moderate
Negative control	TM7x	1	Rare
Negative control	Treponema	5	Ubiquitous
Negative control	Turicibacter	3	Moderate
Negative control	UCG-002	4	Ubiquitous
Negative control	UCG-004	3	Moderate
Negative control	UCG-005	5	Ubiquitous
Negative control	UCG-008	1	Rare
Negative control	UCG-010	5	Ubiquitous
Negative control	vadinHA49	1	Rare
Negative control	Veillonella	4	Ubiquitous
Negative control	Verruc-01	1	Rare
Negative control	WCHB1-41	5	Ubiquitous
Negative control	Weissella	3	Moderate
Uterine body	[Eubacterium]_coprostanoligenes_group	2	Moderate
Uterine body	[Eubacterium]_fissicatena_group	1	Rare
Uterine body	[Eubacterium]_hallii_group	1	Rare
Uterine body	[Eubacterium]_nodatum_group	1	Rare
Uterine body	[Eubacterium]_xylanophilum_group	1	Rare
Uterine body	[Ruminococcus]_gauvreauii_group	1	Rare
Uterine body	[Ruminococcus]_gnavus_group	1	Rare
Uterine body	A2	1	Rare
Uterine body	Acinetobacter	5	Ubiquitous
Uterine body	Actinomyces	2	Moderate
Uterine body	Akkermansia	4	Ubiquitous
Uterine body	Alistipes	2	Moderate
Uterine body	Alloiococcus	1	Rare
Uterine body	Alloprevotella	3	Moderate
Uterine body	Anaerococcus	4	Ubiquitous
Uterine body	ASF356	1	Rare
Uterine body	Atopobium	1	Rare
Uterine body	Atopostipes	1	Rare
Uterine body	Bacillus	1	Rare
Uterine body	Bacteroidales_RF16_group	3	Moderate
Uterine body	Bacteroidales_UCG-001	1	Rare
Uterine body	Bacteroides	2	Moderate
Uterine body	Bartonella	1	Rare
Uterine body	Bergeyella	1	Rare
Uterine body	Bifidobacterium	3	Moderate
Uterine body	Brachybacterium	5	Ubiquitous
Uterine body	Bradyrhizobium	3	Moderate
Uterine body	Candidatus_Soleaferrea	1	Rare
Uterine body	Chloroplast	1	Rare
Uterine body	Christensenellaceae_R-7_group	4	Ubiquitous
Uterine body	Chryseobacterium	1	Rare
Uterine body	Cloacibacterium	2	Moderate
Uterine body	Clostridia_UCG-014	2	Moderate
Uterine body	Clostridia_vadinBB60_group	3	Moderate
Uterine body	Clostridium_sensu_stricto_1	1	Rare
Uterine body	Colidextribacter	1	Rare
Uterine body	Coriobacteriaceae_UCG-002	1	Rare
Uterine body	Corynebacterium	4	Ubiquitous
Uterine body	Cutibacterium	5	Ubiquitous
Uterine body	Deinococcus	1	Rare
Uterine body	Desulfovibrio	1	Rare
Uterine body	dgA-11_gut_group	1	Rare
Uterine body	Dubosiella	1	Rare
Uterine body	Enterococcus	1	Rare
Uterine body	Escherichia-Shigella	2	Moderate
Uterine body	Eubacterium	2	Moderate
Uterine body	F082	2	Moderate
Uterine body	Faecalibaculum	2	Moderate
Uterine body	Fibrobacter	2	Moderate
Uterine body	Flavobacterium	1	Rare
Uterine body	Flexilinea	1	Rare
Uterine body	Fusicatenibacter	1	Rare
Uterine body	Garicola	1	Rare
Uterine body	Gastranaerophilales	1	Rare
Uterine body	Glutamicibacter	1	Rare
Uterine body	Haemophilus	3	Moderate
Uterine body	Hymenobacter	1	Rare
Uterine body	Izemoplasmatales	2	Moderate
Uterine body	Jatrophihabitans	1	Rare
Uterine body	Jeotgalibaca	1	Rare
Uterine body	Jeotgalicoccus	1	Rare
Uterine body	Kocuria	1	Rare
Uterine body	Lachnoclostridium	1	Rare
Uterine body	Lachnospiraceae_NK3A20_group	1	Rare
Uterine body	Lachnospiraceae_NK4A136_group	1	Rare
Uterine body	Lachnospiraceae_UCG-006	1	Rare
Uterine body	Lactobacillus	4	Ubiquitous
Uterine body	M55-D21	1	Rare
Uterine body	Macrococcus	1	Rare
Uterine body	Marvinbryantia	1	Rare
Uterine body	Massilia	2	Moderate
Uterine body	Micrococcus	1	Rare
Uterine body	Microvirga	1	Rare
Uterine body	Mitochondria	1	Rare
Uterine body	Mogibacterium	1	Rare
Uterine body	Monoglobus	2	Moderate
Uterine body	Moraxella	1	Rare
Uterine body	Mucinivorans	1	Rare
Uterine body	Mucispirillum	1	Rare
Uterine body	Muribaculaceae	3	Moderate
Uterine body	MVP-15	1	Rare
Uterine body	Mycoplasma	4	Ubiquitous
Uterine body	Myroides	1	Rare
Uterine body	NK4A214_group	2	Moderate
Uterine body	Oscillibacter	2	Moderate
Uterine body	p-251-o5	2	Moderate
Uterine body	p-2534-18B5_gut_group	2	Moderate
Uterine body	Paenibacillus	1	Rare
Uterine body	Papillibacter	1	Rare
Uterine body	Parasutterella	1	Rare
Uterine body	Pedobacter	5	Ubiquitous
Uterine body	Peptoniphilus	1	Rare
Uterine body	Phascolarctobacterium	1	Rare
Uterine body	Prevotella	1	Rare
Uterine body	Prevotellaceae_UCG-001	1	Rare
Uterine body	Prevotellaceae_UCG-003	1	Rare
Uterine body	Pseudomonas	2	Moderate
Uterine body	Psychrobacter	1	Rare
Uterine body	RF39	2	Moderate
Uterine body	Rhodococcus	1	Rare
Uterine body	Rikenellaceae_RC9_gut_group	5	Ubiquitous
Uterine body	Roseburia	2	Moderate
Uterine body	Ruminiclostridium	1	Rare
Uterine body	Sanguibacter	1	Rare
Uterine body	Shewanella	1	Rare
Uterine body	Solibacillus	1	Rare
Uterine body	Solirubrobacter	1	Rare
Uterine body	Sphingobium	1	Rare
Uterine body	Sphingomonas	1	Rare
Uterine body	Staphylococcus	5	Ubiquitous
Uterine body	Streptococcus	4	Ubiquitous
Uterine body	Streptomyces	1	Rare
Uterine body	Succinivibrionaceae_UCG-002	1	Rare
Uterine body	Tepidimonas	1	Rare
Uterine body	Treponema	2	Moderate
Uterine body	Turicibacter	2	Moderate
Uterine body	UCG-002	1	Rare
Uterine body	UCG-004	2	Moderate
Uterine body	UCG-005	3	Moderate
Uterine body	UCG-010	3	Moderate
Uterine body	Varibaculum	1	Rare
Uterine body	Veillonella	1	Rare
Uterine body	WCHB1-41	5	Ubiquitous
Uterine horn	[Eubacterium]_coprostanoligenes_group	2	Moderate
Uterine horn	[Eubacterium]_hallii_group	1	Rare
Uterine horn	Adhaeribacter	1	Rare
Uterine horn	Akkermansia	2	Moderate
Uterine horn	Alistipes	2	Moderate
Uterine horn	Alloprevotella	1	Rare
Uterine horn	Anaeroplasma	1	Rare
Uterine horn	Anaerosporobacter	1	Rare
Uterine horn	Anaerotruncus	2	Moderate
Uterine horn	ASF356	1	Rare
Uterine horn	Bacteroidales_BS11_gut_group	1	Rare
Uterine horn	Bacteroidales_RF16_group	2	Moderate
Uterine horn	Bacteroidales_UCG-001	1	Rare
Uterine horn	Bacteroides	4	Ubiquitous
Uterine horn	Bartonella	2	Moderate
Uterine horn	Blautia	1	Rare
Uterine horn	Brachybacterium	5	Ubiquitous
Uterine horn	Bradyrhizobium	3	Moderate
Uterine horn	Cellvibrio	1	Rare
Uterine horn	Cerasicoccus	1	Rare
Uterine horn	Chloroplast	2	Moderate
Uterine horn	Christensenellaceae_R-7_group	3	Moderate
Uterine horn	Clostridia_UCG-014	2	Moderate
Uterine horn	Clostridia_vadinBB60_group	1	Rare
Uterine horn	Corynebacterium	4	Ubiquitous
Uterine horn	Cutibacterium	5	Ubiquitous
Uterine horn	Deinococcus	1	Rare
Uterine horn	Delftia	1	Rare
Uterine horn	Dialister	1	Rare
Uterine horn	Enterococcus	1	Rare
Uterine horn	F082	3	Moderate
Uterine horn	Faecalibaculum	2	Moderate
Uterine horn	Family_XIII_AD3011_group	1	Rare
Uterine horn	Flaviflexus	1	Rare
Uterine horn	Flavonifractor	1	Rare
Uterine horn	Gastranaerophilales	1	Rare
Uterine horn	GWE2-31-10	1	Rare
Uterine horn	hoa5-07d05_gut_group	1	Rare
Uterine horn	Lachnospiraceae_AC2044_group	1	Rare
Uterine horn	Lachnospiraceae_FCS020_group	1	Rare
Uterine horn	Lachnospiraceae_NK3A20_group	1	Rare
Uterine horn	Lachnospiraceae_UCG-004	1	Rare
Uterine horn	Lachnospiraceae_UCG-006	1	Rare
Uterine horn	Lachnospiraceae_UCG-008	1	Rare
Uterine horn	Lactobacillus	2	Moderate
Uterine horn	Lactococcus	1	Rare
Uterine horn	Lawsonella	1	Rare
Uterine horn	Lysinibacillus	1	Rare
Uterine horn	Mailhella	1	Rare
Uterine horn	Methylobacterium-Methylorubrum	2	Moderate
Uterine horn	Muribaculaceae	4	Ubiquitous
Uterine horn	Mycoplasma	4	Ubiquitous
Uterine horn	Negativibacillus	1	Rare
Uterine horn	NK4A214_group	3	Moderate
Uterine horn	Pedobacter	5	Ubiquitous
Uterine horn	Phoenicibacter	1	Rare
Uterine horn	Prevotella	1	Rare
Uterine horn	Prevotellaceae_UCG-001	1	Rare
Uterine horn	Prevotellaceae_UCG-004	2	Moderate
Uterine horn	Pseudomonas	1	Rare
Uterine horn	Psychrobacter	1	Rare
Uterine horn	Pygmaiobacter	1	Rare
Uterine horn	Rathayibacter	1	Rare
Uterine horn	Rikenellaceae_RC9_gut_group	3	Moderate
Uterine horn	Romboutsia	1	Rare
Uterine horn	Ruminococcus	1	Rare
Uterine horn	Saccharofermentans	1	Rare
Uterine horn	SP3-e08	1	Rare
Uterine horn	Sphaerochaeta	1	Rare
Uterine horn	Staphylococcus	5	Ubiquitous
Uterine horn	Treponema	1	Rare
Uterine horn	UCG-004	1	Rare
Uterine horn	UCG-005	3	Moderate
Uterine horn	UCG-009	2	Moderate
Uterine horn	UCG-010	3	Moderate
Uterine horn	vadinBE97	1	Rare
Uterine horn	Victivallaceae	1	Rare
Uterine horn	WCHB1-41	3	Moderate
Uterine horn	Weissella	1	Rare
Vagina	[Anaerorhabdus]_furcosa_group	3	Moderate
Vagina	[Clostridium]_innocuum_group	1	Rare
Vagina	[Clostridium]_methylpentosum_group	1	Rare
Vagina	[Eubacterium]_brachy_group	3	Moderate
Vagina	[Eubacterium]_coprostanoligenes_group	5	Ubiquitous
Vagina	[Eubacterium]_hallii_group	2	Moderate
Vagina	[Eubacterium]_nodatum_group	3	Moderate
Vagina	[Eubacterium]_oxidoreducens_group	1	Rare
Vagina	[Eubacterium]_ruminantium_group	2	Moderate
Vagina	[Eubacterium]_siraeum_group	1	Rare
Vagina	[Eubacterium]_ventriosum_group	1	Rare
Vagina	[Eubacterium]_xylanophilum_group	1	Rare
Vagina	[Ruminococcus]_gauvreauii_group	3	Moderate
Vagina	[Ruminococcus]_gnavus_group	1	Rare
Vagina	0319-6G20	1	Rare
Vagina	A2	3	Moderate
Vagina	Absconditabacteriales_(SR1)	1	Rare
Vagina	Acetatifactor	1	Rare
Vagina	Acetitomaculum	3	Moderate
Vagina	Acetobacter	1	Rare
Vagina	Acholeplasma	1	Rare
Vagina	Acidiphilium	1	Rare
Vagina	Acinetobacter	5	Ubiquitous
Vagina	Actinobacillus	3	Moderate
Vagina	Actinomyces	2	Moderate
Vagina	Actinomycetospora	1	Rare
Vagina	Adhaeribacter	1	Rare
Vagina	Aeribacillus	1	Rare
Vagina	Aerococcus	3	Moderate
Vagina	Aerosphaera	1	Rare
Vagina	Agrococcus	1	Rare
Vagina	Akkermansia	4	Ubiquitous
Vagina	Alistipes	5	Ubiquitous
Vagina	Alkalibacterium	2	Moderate
Vagina	Alkalibaculum	1	Rare
Vagina	Alloiococcus	3	Moderate
Vagina	Alloprevotella	5	Ubiquitous
Vagina	Allorhizobium-Neorhizobium-Pararhizobium-Rhizob	1	Rare
Vagina	Altererythrobacter	2	Moderate
Vagina	Amphibacillus	1	Rare
Vagina	Anaerococcus	5	Ubiquitous
Vagina	Anaerocolumna	2	Moderate
Vagina	Anaerofustis	2	Moderate
Vagina	Anaeroplasma	4	Ubiquitous
Vagina	Anaerosalibacter	1	Rare
Vagina	Anaerospora	1	Rare
Vagina	Anaerosporobacter	3	Moderate
Vagina	Anaerotruncus	2	Moderate
Vagina	Anaerovibrio	1	Rare
Vagina	Anaerovorax	1	Rare
Vagina	Aneurinibacillus	1	Rare
Vagina	Aquabacterium	1	Rare
Vagina	Aquicella	1	Rare
Vagina	Arcanobacterium	3	Moderate
Vagina	Armatimonadales	1	Rare
Vagina	Arsenicicoccus	1	Rare
Vagina	ASF356	1	Rare
Vagina	Atopobium	3	Moderate
Vagina	Atopostipes	4	Ubiquitous
Vagina	Aureimonas	1	Rare
Vagina	Bacillus	5	Ubiquitous
Vagina	Bacteroidales_RF16_group	5	Ubiquitous
Vagina	Bacteroidales_UCG-001	4	Ubiquitous
Vagina	Bacteroides	5	Ubiquitous
Vagina	Bartonella	2	Moderate
Vagina	Bdellovibrio	2	Moderate
Vagina	Bergeyella	1	Rare
Vagina	Bifidobacterium	4	Ubiquitous
Vagina	Bilophila	1	Rare
Vagina	BIrii41	1	Rare
Vagina	Blastococcus	3	Moderate
Vagina	Blautia	4	Ubiquitous
Vagina	Bosea	1	Rare
Vagina	Brachybacterium	3	Moderate
Vagina	Bradymonadales	1	Rare
Vagina	Bradyrhizobium	4	Ubiquitous
Vagina	Brevibacillus	2	Moderate
Vagina	Brevibacterium	2	Moderate
Vagina	Brevundimonas	3	Moderate
Vagina	Brumimicrobium	1	Rare
Vagina	Butyricicoccus	2	Moderate
Vagina	CAG-352	2	Moderate
Vagina	Caldicoprobacter	1	Rare
Vagina	Campylobacter	1	Rare
Vagina	Candidatus_Arthromitus	1	Rare
Vagina	Candidatus_Jorgensenbacteria	1	Rare
Vagina	Candidatus_Methanoplasma	1	Rare
Vagina	Candidatus_Saccharimonas	3	Moderate
Vagina	Candidatus_Soleaferrea	4	Ubiquitous
Vagina	Candidatus_Stoquefichus	1	Rare
Vagina	Candidatus_Udaeobacter	1	Rare
Vagina	Caproiciproducens	1	Rare
Vagina	Cardiobacterium	1	Rare
Vagina	Carnobacterium	2	Moderate
Vagina	Cellulosilyticum	2	Moderate
Vagina	Cellulosimicrobium	1	Rare
Vagina	Cellvibrio	3	Moderate
Vagina	Chloroplast	4	Ubiquitous
Vagina	Christensenellaceae_R-7_group	5	Ubiquitous
Vagina	Chryseobacterium	4	Ubiquitous
Vagina	Chryseomicrobium	1	Rare
Vagina	Clostridia_UCG-014	4	Ubiquitous
Vagina	Clostridia_vadinBB60_group	4	Ubiquitous
Vagina	Clostridioides	2	Moderate
Vagina	Clostridium_sensu_stricto_1	5	Ubiquitous
Vagina	Clostridium_sensu_stricto_13	1	Rare
Vagina	Clostridium_sensu_stricto_3	1	Rare
Vagina	Clostridium_sensu_stricto_6	1	Rare
Vagina	Colidextribacter	3	Moderate
Vagina	Conexibacter	2	Moderate
Vagina	Coprococcus	2	Moderate
Vagina	Coriobacteriaceae_UCG-002	2	Moderate
Vagina	Corynebacterium	5	Ubiquitous
Vagina	Curtobacterium	1	Rare
Vagina	Cutibacterium	5	Ubiquitous
Vagina	Cytophaga	3	Moderate
Vagina	Defluviitaleaceae_UCG-011	2	Moderate
Vagina	Deinococcus	3	Moderate
Vagina	Demequina	1	Rare
Vagina	Denitrobacterium	1	Rare
Vagina	Dermabacter	1	Rare
Vagina	Desemzia	2	Moderate
Vagina	Desulfovibrio	1	Rare
Vagina	DEV114	1	Rare
Vagina	Devosia	2	Moderate
Vagina	dgA-11_gut_group	3	Moderate
Vagina	Dielma	2	Moderate
Vagina	Dietzia	3	Moderate
Vagina	DNF00809	3	Moderate
Vagina	Dorea	3	Moderate
Vagina	Dubosiella	2	Moderate
Vagina	Dyadobacter	1	Rare
Vagina	Edaphobaculum	2	Moderate
Vagina	Elusimicrobium	2	Moderate
Vagina	Enteractinococcus	1	Rare
Vagina	Enterococcus	3	Moderate
Vagina	Enterorhabdus	1	Rare
Vagina	env.OPS_17	1	Rare
Vagina	EPR3968-O8a-Bc78	1	Rare
Vagina	Erysipelatoclostridium	2	Moderate
Vagina	Erysipelothrix	1	Rare
Vagina	Erysipelotrichaceae_UCG-003	1	Rare
Vagina	Erysipelotrichaceae_UCG-009	1	Rare
Vagina	Escherichia-Shigella	3	Moderate
Vagina	Eubacterium	2	Moderate
Vagina	Ezakiella	1	Rare
Vagina	F082	5	Ubiquitous
Vagina	Facklamia	2	Moderate
Vagina	Faecalibaculum	5	Ubiquitous
Vagina	Faecalitalea	2	Moderate
Vagina	Family_XIII_AD3011_group	4	Ubiquitous
Vagina	Family_XIII_UCG-001	3	Moderate
Vagina	Fenollaria	1	Rare
Vagina	Fermentimonas	1	Rare
Vagina	Fibrobacter	4	Ubiquitous
Vagina	Filimonas	2	Moderate
Vagina	Finegoldia	4	Ubiquitous
Vagina	Flaviflexus	2	Moderate
Vagina	Flavobacterium	2	Moderate
Vagina	Flavonifractor	1	Rare
Vagina	Flexilinea	2	Moderate
Vagina	Fretibacterium	1	Rare
Vagina	Friedmanniella	1	Rare
Vagina	Frisingicoccus	2	Moderate
Vagina	Fusobacterium	2	Moderate
Vagina	Gallicola	1	Rare
Vagina	Garicola	3	Moderate
Vagina	Gastranaerophilales	5	Ubiquitous
Vagina	Gelidibacter	1	Rare
Vagina	Gemella	1	Rare
Vagina	Georgenia	2	Moderate
Vagina	gir-aah93h0	1	Rare
Vagina	Globicatella	1	Rare
Vagina	Glutamicibacter	1	Rare
Vagina	Glycomyces	1	Rare
Vagina	Glycomycetaceae	1	Rare
Vagina	Gordonibacter	1	Rare
Vagina	Gottschalkia	1	Rare
Vagina	Granulicatella	1	Rare
Vagina	Guggenheimella	1	Rare
Vagina	Gulosibacter	2	Moderate
Vagina	GWE2-31-10	2	Moderate
Vagina	Haemophilus	3	Moderate
Vagina	Halocella	1	Rare
Vagina	Harryflintia	1	Rare
Vagina	Helcococcus	2	Moderate
Vagina	Histophilus	1	Rare
Vagina	hoa5-07d05_gut_group	2	Moderate
Vagina	Howardella	2	Moderate
Vagina	Hydrogenispora	1	Rare
Vagina	Hydrogenoanaerobacterium	1	Rare
Vagina	Hymenobacter	1	Rare
Vagina	Iamia	2	Moderate
Vagina	Ileibacterium	2	Moderate
Vagina	Incertae_Sedis	3	Moderate
Vagina	Intestinimonas	1	Rare
Vagina	Izemoplasmatales	3	Moderate
Vagina	Jeotgalibaca	3	Moderate
Vagina	Jeotgalicoccus	4	Ubiquitous
Vagina	JG30-KF-CM45	2	Moderate
Vagina	JG30-KF-CM66	1	Rare
Vagina	Kandleria	1	Rare
Vagina	Klenkia	1	Rare
Vagina	Kocuria	3	Moderate
Vagina	Kroppenstedtia	3	Moderate
Vagina	Kytococcus	1	Rare
Vagina	Lachnoclostridium	4	Ubiquitous
Vagina	Lachnospiraceae_AC2044_group	4	Ubiquitous
Vagina	Lachnospiraceae_FCS020_group	3	Moderate
Vagina	Lachnospiraceae_FE2018_group	2	Moderate
Vagina	Lachnospiraceae_ND3007_group	1	Rare
Vagina	Lachnospiraceae_NK3A20_group	2	Moderate
Vagina	Lachnospiraceae_NK4A136_group	5	Ubiquitous
Vagina	Lachnospiraceae_NK4B4_group	1	Rare
Vagina	Lachnospiraceae_UCG-001	3	Moderate
Vagina	Lachnospiraceae_UCG-002	1	Rare
Vagina	Lachnospiraceae_UCG-006	1	Rare
Vagina	Lachnospiraceae_UCG-008	4	Ubiquitous
Vagina	Lachnospiraceae_UCG-009	2	Moderate
Vagina	Lachnospiraceae_UCG-010	2	Moderate
Vagina	Lachnospiraceae_XPB1014_group	1	Rare
Vagina	Lachnotalea	1	Rare
Vagina	Lacticigenium	1	Rare
Vagina	Lactobacillus	5	Ubiquitous
Vagina	Lactococcus	3	Moderate
Vagina	Lautropia	2	Moderate
Vagina	Lawsonella	4	Ubiquitous
Vagina	Legionella	1	Rare
Vagina	Leuconostoc	1	Rare
Vagina	Limnochordaceae	1	Rare
Vagina	Longispora	1	Rare
Vagina	Luteimonas	1	Rare
Vagina	Luteococcus	1	Rare
Vagina	Macrococcus	2	Moderate
Vagina	Mailhella	2	Moderate
Vagina	Marmoricola	1	Rare
Vagina	Marvinbryantia	2	Moderate
Vagina	Massilia	4	Ubiquitous
Vagina	Methanimicrococcus	1	Rare
Vagina	Methanobrevibacter	4	Ubiquitous
Vagina	Methanocorpusculum	3	Moderate
Vagina	Methanosphaera	2	Moderate
Vagina	Methylobacterium-Methylorubrum	2	Moderate
Vagina	Microbacterium	2	Moderate
Vagina	Micrococcus	4	Ubiquitous
Vagina	Mitochondria	5	Ubiquitous
Vagina	Mogibacterium	2	Moderate
Vagina	Monoglobus	4	Ubiquitous
Vagina	Moraxella	2	Moderate
Vagina	Mucispirillum	3	Moderate
Vagina	Murdochiella	1	Rare
Vagina	Muribaculaceae	5	Ubiquitous
Vagina	Muribaculum	2	Moderate
Vagina	MVP-15	2	Moderate
Vagina	Mycobacterium	2	Moderate
Vagina	Mycoplasma	4	Ubiquitous
Vagina	Myroides	2	Moderate
Vagina	Nakamurella	1	Rare
Vagina	Negativibacillus	2	Moderate
Vagina	Neisseria	2	Moderate
Vagina	NK4A214_group	5	Ubiquitous
Vagina	Nocardioides	3	Moderate
Vagina	Nocardiopsis	2	Moderate
Vagina	Nosocomiicoccus	1	Rare
Vagina	Novibacillus	1	Rare
Vagina	Oceanobacillus	2	Moderate
Vagina	Ochrobactrum	1	Rare
Vagina	Odoribacter	4	Ubiquitous
Vagina	Olsenella	3	Moderate
Vagina	Oribacterium	2	Moderate
Vagina	Ornithinicoccus	2	Moderate
Vagina	Ornithinimicrobium	1	Rare
Vagina	Oscillibacter	4	Ubiquitous
Vagina	Oscillospiraceae	1	Rare
Vagina	Oscillospirales	1	Rare
Vagina	p-1088-a5_gut_group	3	Moderate
Vagina	p-251-o5	5	Ubiquitous
Vagina	p-2534-18B5_gut_group	2	Moderate
Vagina	Paenibacillus	3	Moderate
Vagina	Paeniclostridium	4	Ubiquitous
Vagina	Paeniglutamicibacter	1	Rare
Vagina	Paludibacter	1	Rare
Vagina	Paludicola	1	Rare
Vagina	Pantoea	1	Rare
Vagina	Papillibacter	3	Moderate
Vagina	Parabacteroides	2	Moderate
Vagina	Parasutterella	3	Moderate
Vagina	Parvibacter	1	Rare
Vagina	Pedobacter	4	Ubiquitous
Vagina	Pelistega	1	Rare
Vagina	Peptoclostridium	1	Rare
Vagina	Peptoniphilus	4	Ubiquitous
Vagina	Peptostreptococcus	1	Rare
Vagina	Phascolarctobacterium	4	Ubiquitous
Vagina	Phoenicibacter	1	Rare
Vagina	Planifilum	2	Moderate
Vagina	Porphyromonas	4	Ubiquitous
Vagina	Prevotella	3	Moderate
Vagina	Prevotellaceae_UCG-001	4	Ubiquitous
Vagina	Prevotellaceae_UCG-003	5	Ubiquitous
Vagina	Prevotellaceae_UCG-004	3	Moderate
Vagina	Propioniciclava	1	Rare
Vagina	Propionimicrobium	1	Rare
Vagina	Prosthecobacter	1	Rare
Vagina	Proteiniclasticum	2	Moderate
Vagina	Proteiniphilum	1	Rare
Vagina	Pseudactinotalea	1	Rare
Vagina	Pseudogracilibacillus	2	Moderate
Vagina	Pseudokineococcus	1	Rare
Vagina	Pseudomonas	4	Ubiquitous
Vagina	Pseudonocardia	1	Rare
Vagina	Pseudonocardiaceae	2	Moderate
Vagina	Pseudoxanthomonas	1	Rare
Vagina	Psychrobacter	3	Moderate
Vagina	Pygmaiobacter	1	Rare
Vagina	Pyramidobacter	1	Rare
Vagina	Quinella	1	Rare
Vagina	Ralstonia	1	Rare
Vagina	Raoultibacter	1	Rare
Vagina	RF39	5	Ubiquitous
Vagina	Rheinheimera	1	Rare
Vagina	Rhodococcus	2	Moderate
Vagina	Rhodocytophaga	1	Rare
Vagina	Rikenellaceae_RC9_gut_group	5	Ubiquitous
Vagina	Romboutsia	4	Ubiquitous
Vagina	Roseburia	4	Ubiquitous
Vagina	Roseomonas	3	Moderate
Vagina	Rothia	2	Moderate
Vagina	Ruminiclostridium	2	Moderate
Vagina	Ruminobacter	3	Moderate
Vagina	Ruminococcaceae	2	Moderate
Vagina	Ruminococcus	3	Moderate
Vagina	Rummeliibacillus	2	Moderate
Vagina	S0134_terrestrial_group	1	Rare
Vagina	S085	1	Rare
Vagina	Saccharofermentans	3	Moderate
Vagina	Saccharomonospora	1	Rare
Vagina	Saccharopolyspora	2	Moderate
Vagina	Salinicoccus	2	Moderate
Vagina	Salipaludibacillus	1	Rare
Vagina	Sanguibacter	2	Moderate
Vagina	Scardovia	1	Rare
Vagina	Sediminispirochaeta	2	Moderate
Vagina	Segetibacter	1	Rare
Vagina	Sellimonas	1	Rare
Vagina	Sharpea	2	Moderate
Vagina	Silanimonas	1	Rare
Vagina	Solibacillus	2	Moderate
Vagina	Solirubrobacter	1	Rare
Vagina	Solobacterium	2	Moderate
Vagina	Sphaerochaeta	4	Ubiquitous
Vagina	Sphingoaurantiacus	1	Rare
Vagina	Sphingobacterium	1	Rare
Vagina	Sphingomonas	2	Moderate
Vagina	Sporosarcina	1	Rare
Vagina	Stackebrandtia	1	Rare
Vagina	Staphylococcus	5	Ubiquitous
Vagina	Stenotrophomonas	2	Moderate
Vagina	Streptobacillus	1	Rare
Vagina	Streptococcus	5	Ubiquitous
Vagina	Streptomyces	3	Moderate
Vagina	Succinivibrio	1	Rare
Vagina	Succinivibrionaceae_UCG-002	1	Rare
Vagina	Sutterella	1	Rare
Vagina	Syntrophococcus	1	Rare
Vagina	Syntrophomonas	1	Rare
Vagina	Tepidimicrobium	1	Rare
Vagina	Tepidimonas	3	Moderate
Vagina	Terrisporobacter	4	Ubiquitous
Vagina	Tessaracoccus	1	Rare
Vagina	Thermoactinomyces	2	Moderate
Vagina	Thermobacillus	1	Rare
Vagina	Thermobifida	2	Moderate
Vagina	Thermus	1	Rare
Vagina	Tissierella	2	Moderate
Vagina	TM7x	1	Rare
Vagina	Treponema	4	Ubiquitous
Vagina	Trichococcus	1	Rare
Vagina	Turicella	1	Rare
Vagina	Turicibacter	4	Ubiquitous
Vagina	UCG-001	1	Rare
Vagina	UCG-002	5	Ubiquitous
Vagina	UCG-004	2	Moderate
Vagina	UCG-005	5	Ubiquitous
Vagina	UCG-007	1	Rare
Vagina	UCG-008	1	Rare
Vagina	UCG-009	2	Moderate
Vagina	UCG-010	5	Ubiquitous
Vagina	UCG-011	1	Rare
Vagina	UCG-012	1	Rare
Vagina	Ulvibacter	1	Rare
Vagina	Unknown_Family	1	Rare
Vagina	Ureaplasma	1	Rare
Vagina	V9D2013_group	1	Rare
Vagina	vadinBE97	2	Moderate
Vagina	Varibaculum	1	Rare
Vagina	Veillonella	1	Rare
Vagina	Victivallaceae	3	Moderate
Vagina	Victivallis	1	Rare
Vagina	Virgibacillus	2	Moderate
Vagina	W5053	1	Rare
Vagina	WCHB1-41	5	Ubiquitous
Vagina	Weissella	4	Ubiquitous
Vagina	Woesearchaeales	1	Rare

[truncated: 2 more sheets: Supplementary Table 11, Supplementarty Figure 1]
